# Supplementary material for: An assessment of sex bias in neurodevelopmental disorders
Source: Genome Med. 2015 Aug 27;7(1):94. doi: 10.1186/s13073-015-0216-5 (PMC4549901; doi:10.1186/s13073-015-0216-5)
Supplement: Additional file 1: Table S1. — Keywords used to bin phenotypic indications from clinical referrals into phenotypic categories. Table S2. A list of CNV artifacts used for removing false positive calls is provided as an Excel file. Table S3. A list of all rare CNV calls is provided as an Excel file. Table S4. Frequency of comorbid features among boys and girls with autism in the (clinical and rare CNV) study cohort. Table S5. Frequency of comorbid features among boys and girls with ID/DD in the (clinical and rare CNV) study cohort. Table S6. Frequency of comorbid specific OHI features among boys and girls with autism in the (clinical and rare CNV) study cohort. Table S7. Frequency of comorbid specific OHI features among boys and girls with ID/DD in the (clinical and rare CNV) study cohort. Table S8. Frequency of comorbid features in boys and girls carrying specific CNVs associated with genomic disorders. Table S9. Ratio of boys to girls in individuals with autism and ID/DD and showing specific comorbid features. Table S10. Ratio of boys to girls in individuals with autism or ID/DD and carrying specific CNVs. Table S11. Comparison of rare CNV load for specific combination of comorbid features in autism and ID/DD. Table S12. Comparison of CNV burden between boys and girls ascertained for autism or controls in two independent cohort studies. Figure S1. Age specific prevalence of ID/DD/MCA and neuropsychiatric/behavioral features within the clinical dataset. Figure S2. Frequency of comorbid features within the OHI category for clinical and rare CNV cohorts. Figure S3. Replication of CNV burden results in two independent cohort studies. Figure S4. Explanation of the comparisons made in the family history matrices. (ZIP 1274 kb) [file 13073_2015_216_MOESM1_ESM.zip]

Archive with 3 entries (3 files):
- additional files/Polyak_Supplemental_REVISED4_FINAL.docx
- additional files/Table S2 Artifact List.xlsx
- additional files/Table_S3_revisedModified.xlsx
