# Supplementary material for: An assessment of sex bias in neurodevelopmental disorders
Source: Genome Med. 2015 Aug 27;7(1):94. doi: 10.1186/s13073-015-0216-5 (PMC4549901; doi:10.1186/s13073-015-0216-5)
Supplement: Additional file 1: Table S1. — Keywords used to bin phenotypic indications from clinical referrals into phenotypic categories. Table S2. A list of CNV artifacts used for removing false positive calls is provided as an Excel file. Table S3. A list of all rare CNV calls is provided as an Excel file. Table S4. Frequency of comorbid features among boys and girls with autism in the (clinical and rare CNV) study cohort. Table S5. Frequency of comorbid features among boys and girls with ID/DD in the (clinical and rare CNV) study cohort. Table S6. Frequency of comorbid specific OHI features among boys and girls with autism in the (clinical and rare CNV) study cohort. Table S7. Frequency of comorbid specific OHI features among boys and girls with ID/DD in the (clinical and rare CNV) study cohort. Table S8. Frequency of comorbid features in boys and girls carrying specific CNVs associated with genomic disorders. Table S9. Ratio of boys to girls in individuals with autism and ID/DD and showing specific comorbid features. Table S10. Ratio of boys to girls in individuals with autism or ID/DD and carrying specific CNVs. Table S11. Comparison of rare CNV load for specific combination of comorbid features in autism and ID/DD. Table S12. Comparison of CNV burden between boys and girls ascertained for autism or controls in two independent cohort studies. Figure S1. Age specific prevalence of ID/DD/MCA and neuropsychiatric/behavioral features within the clinical dataset. Figure S2. Frequency of comorbid features within the OHI category for clinical and rare CNV cohorts. Figure S3. Replication of CNV burden results in two independent cohort studies. Figure S4. Explanation of the comparisons made in the family history matrices. (ZIP 1274 kb) [file 13073_2015_216_MOESM1_ESM.zip › additional files/Table S2 Artifact List.xlsx]

## Sheet: List of artifact CNVs
Table S1: A list of CNV artifacts used for removing false positive calls
chr	start	end	CNV call
chr1	703937	1361016	3
chr1	703938	1361017	3
chr1	844093	1361017	3
chr1	856302	1388624	3
chr1	877350	1361017	3
chr1	944960	1361017	3
chr1	962899	1348411	3
chr1	978491	1361017	3
chr1	1012028	1361016	3
chr1	1012029	1361017	3
chr1	1043832	1280477	3
chr1	1420542	1763171	3
chr1	1420542	2605549	3
chr1	1830002	2605549	3
chr1	2233238	2605548	3
chr1	2233239	2605549	3
chr1	2266877	2605548	3
chr1	2266878	2605549	3
chr1	2674524	2926719	3
chr1	2674524	3117788	3
chr1	2681643	3052369	3
chr1	2681643	3253995	3
chr1	2681643	3321453	3
chr1	2681643	3455999	3
chr1	2681643	3489274	3
chr1	2681643	3556374	3
chr1	2681643	3590042	3
chr1	2681643	3623469	3
chr1	2681643	3758396	3
chr1	2681643	3825392	3
chr1	2715467	3253994	3
chr1	2884445	3321453	3
chr1	5822340	6561177	3
chr1	5956407	6561177	3
chr1	5989972	6628245	3
chr1	6023826	6494318	3
chr1	6191784	6494317	3
chr1	6191785	6494318	3
chr1	7266692	7703792	3
chr1	7333810	7703792	3
chr1	9419038	10429783	3
chr1	16612284	16993923	3
chr1	16646338	16993923	3
chr1	16679452	16993923	3
chr1	16679452	16996832	3
chr1	16704758	16996832	3
chr1	16746598	16996832	3
chr1	16759760	16996832	3
chr1	22720572	22983489	3
chr1	22740275	22938906	3
chr1	27025441	27434669	3
chr1	28009862	28817836	1
chr1	32326904	33100910	1
chr1	47043682	47251534	3
chr1	47077206	47251534	3
chr1	47175776	47241628	3
chr1	47176319	47251534	3
chr1	47189673	47251534	3
chr1	47207207	47260230	3
chr1	47283792	47379012	3
chr1	47283792	47421615	3
chr1	79984118	80353526	3
chr1	96552136	96889283	3
chr1	104172475	104508214	3
chr1	107351899	107822292	1
chr1	120926823	121186331	3
chr1	141477606	141670435	3
chr1	143527984	143807877	3
chr1	143652638	143802261	1
chr1	143654090	143970711	1
chr1	143658297	143802261	1
chr1	143659233	143770383	1
chr1	143659234	143715294	1
chr1	143659637	143776202	1
chr1	143659637	143802261	1
chr1	143659638	143717712	3
chr1	143694072	143770383	1
chr1	143694072	143798834	1
chr1	143694072	143802261	1
chr1	143694073	143766168	1
chr1	143694073	143791234	1
chr1	143810679	143864868	1
chr1	179551547	179988664	1
chr1	194929302	195162439	1
chr1	194953594	195416232	1
chr10	6777197	6966341	3
chr10	9513684	9916897	3
chr10	11736767	12444301	3
chr10	28164205	28239184	3
chr10	28166045	28237382	3
chr10	28166045	28239184	3
chr10	28172281	28233108	3
chr10	38911865	39188163	3
chr10	41919419	42154348	3
chr10	42049037	42360215	3
chr10	42049037	42393926	3
chr10	42049037	42460838	3
chr10	48372429	48713242	1
chr10	50489358	50540779	3
chr10	50572633	50623432	3
chr10	50572866	50623432	3
chr10	50611488	50680989	3
chr10	66142759	66513733	3
chr10	66379721	66716196	3
chr10	69688290	70631959	1
chr10	80272235	80575069	1
chr10	80641804	80956406	3
chr10	82040737	82139640	1
chr10	83590415	83645923	3
chr10	84453420	84509325	3
chr10	88452646	88613270	1
chr10	88686529	88847408	3
chr10	96232036	96950376	3
chr10	96366243	96915693	3
chr10	96366243	96950376	3
chr10	96373508	96909877	3
chr10	96400238	96950376	3
chr10	96467508	96915693	3
chr10	96467508	96950376	3
chr10	133163614	133501398	3
chr10	133774386	134114444	3
chr10	134218172	134522237	3
chr10	134318955	134992227	3
chr10	134419381	134925105	3
chr10	134419381	134958975	3
chr10	134419381	134992227	3
chr10	134453249	134925105	3
chr10	134453249	134992227	3
chr10	134522237	134925105	3
chr10	134522237	134958975	3
chr10	134522237	134992227	3
chr10	134589100	134958974	3
chr10	134589101	134958975	3
chr10	134589101	134992227	3
chr11	351294	846215	3
chr11	448759	1236804	3
chr11	482876	1236804	3
chr11	516538	1236804	3
chr11	516538	1438741	3
chr11	550097	1236804	3
chr11	616935	1236804	3
chr11	717776	1236803	3
chr11	717776	1438740	3
chr11	717777	1236804	3
chr11	784832	1438741	3
chr11	1020256	1640576	3
chr11	1731341	2011328	3
chr11	1741705	2279353	3
chr11	1741705	2448244	3
chr11	1741706	2279354	3
chr11	1741706	2380819	3
chr11	1942885	2481788	3
chr11	2077477	2753071	3
chr11	2111116	2448245	3
chr11	2111116	2582777	3
chr11	39968335	40371701	3
chr11	48239697	48956317	3
chr11	48514773	48922832	3
chr11	48606621	48922832	1
chr11	48607853	48868193	3
chr11	48610242	48946002	3
chr11	48613753	48924785	3
chr11	48615791	48922832	3
chr11	48616299	48924785	3
chr11	48620294	48901680	3
chr11	48620294	48943042	3
chr11	48620294	48946002	3
chr11	48621412	48922832	3
chr11	48621412	48943042	3
chr11	48621412	48946002	3
chr11	48621618	48943042	3
chr11	48646238	48922832	3
chr11	48646238	48986681	3
chr11	48647086	48901680	1
chr11	48647086	48922832	3
chr11	48647086	48924785	3
chr11	48681706	48922832	3
chr11	48681706	48924785	3
chr11	48681706	48943042	3
chr11	48681706	48952478	3
chr11	49662179	49715366	1
chr11	49668956	49728308	1
chr11	49672409	49728308	1
chr11	49904385	49954527	3
chr11	50020407	50337950	3
chr11	50036654	50721933	3
chr11	50208439	50737156	3
chr11	50223406	50737156	3
chr11	50238559	50737156	3
chr11	50257978	50737156	3
chr11	50258254	50737156	3
chr11	50273590	50721933	3
chr11	50291948	50737156	3
chr11	50493234	50737156	1
chr11	50508139	50721933	3
chr11	50949072	51437871	3
chr11	51010403	51239944	3
chr11	51010403	51240341	3
chr11	51010403	51246319	3
chr11	51010403	51289358	3
chr11	51339591	51429377	3
chr11	51343521	51429377	3
chr11	51343700	51429377	3
chr11	51346922	51429377	3
chr11	51359558	51429377	3
chr11	54452209	54751660	3
chr11	54452209	54770410	3
chr11	54551227	54796194	3
chr11	54551227	54805964	3
chr11	54551227	54809397	3
chr11	54551227	54809889	3
chr11	54551227	54813674	3
chr11	54551227	54820985	3
chr11	54551227	54829832	3
chr11	62556587	63032592	3
chr11	67864522	67984772	3
chr11	67864522	67985304	3
chr11	67870982	67984772	3
chr11	67870982	67985304	3
chr11	67904227	67985304	3
chr11	67905262	67984772	3
chr11	67905262	67985304	3
chr11	67907387	67970521	3
chr11	67907387	67970521	1
chr11	67907387	67984772	3
chr11	67907387	67985304	3
chr11	67926234	67984772	3
chr11	67930295	67985304	3
chr11	67930730	67985303	3
chr11	67930731	67985304	3
chr11	68306780	68425034	3
chr11	68530494	68650922	3
chr11	68530494	68733300	3
chr11	69694695	69836331	3
chr11	69787312	69841904	1
chr11	88253238	88590632	3
chr11	123624001	123998716	3
chr12	2104314	2608675	1
chr12	3180342	3439370	3
chr12	6246002	6615328	3
chr12	14153762	14490884	3
chr12	16439457	16842658	1
chr12	33751525	34028429	3
chr12	33785359	34023777	3
chr12	34106563	34162545	3
chr12	34107743	34730114	3
chr12	34319310	34435334	3
chr12	34319310	34437004	3
chr12	34319315	34435334	3
chr12	34319320	34435334	3
chr12	34319759	34471637	3
chr12	34319784	34740599	3
chr12	34319819	34471637	3
chr12	34320097	34740599	3
chr12	34320940	34437004	3
chr12	34322099	34437004	3
chr12	34330520	34421999	3
chr12	34330520	34435334	3
chr12	34330520	34437004	3
chr12	34330524	34472732	3
chr12	34330525	34437004	3
chr12	34336734	34437003	3
chr12	34336735	34437004	3
chr12	34345580	34437003	3
chr12	34345580	34538425	3
chr12	34345581	34435334	3
chr12	34345581	34437004	3
chr12	34345581	34471637	3
chr12	34345581	34740599	3
chr12	34345586	34435334	3
chr12	34345586	34437004	3
chr12	34349152	34437004	3
chr12	34349152	34471637	3
chr12	34349152	34673316	3
chr12	34349162	34435334	3
chr12	34349162	34437004	3
chr12	34356389	34435329	3
chr12	34356393	34437003	3
chr12	34356798	34416897	3
chr12	34362256	34416896	3
chr12	34362262	34435334	3
chr12	34364529	34740599	3
chr12	34365207	34730114	3
chr12	34370159	34437003	3
chr12	34370159	34471636	3
chr12	34370159	34472732	3
chr12	34370160	34437004	3
chr12	34370160	34740599	3
chr12	34374300	34437003	3
chr12	34374300	34471636	3
chr12	34374305	34506895	3
chr12	34375359	34437003	3
chr12	34375360	34435334	3
chr12	34375360	34471637	3
chr12	34380234	34471636	3
chr12	34380234	34505069	3
chr12	34380235	34437004	3
chr12	34380235	34471637	3
chr12	34381305	34471637	3
chr12	34391601	34730114	3
chr12	34392012	34672448	3
chr12	34392012	34740599	3
chr12	34395488	34471637	3
chr12	34395488	34672448	3
chr12	34395488	34706770	3
chr12	34399721	34740599	3
chr12	34403787	34740599	3
chr12	34405652	34706770	3
chr12	34411430	34740599	3
chr12	34416897	34740599	3
chr12	34421994	34740599	3
chr12	34421999	34740599	3
chr12	34431774	34706770	3
chr12	34431774	34740599	3
chr12	34435329	34740599	3
chr12	34435334	34693570	3
chr12	34435334	34730114	3
chr12	34471637	34650744	3
chr12	34471637	34706770	3
chr12	34471637	34740599	3
chr12	34605638	34672448	3
chr12	34605638	34706770	3
chr12	34605638	34740599	3
chr12	34639589	34706770	3
chr12	34639589	34740599	3
chr12	36150760	36613676	3
chr12	36150760	36658096	3
chr12	36150760	36686250	3
chr12	36150760	36764636	3
chr12	36200309	36786486	3
chr12	36200942	36736528	3
chr12	36200942	36744840	3
chr12	36200942	36783928	3
chr12	36212944	36766245	3
chr12	36222548	36361787	3
chr12	36222548	36622263	3
chr12	36222548	36731288	3
chr12	36222548	36743606	3
chr12	36222548	36782092	3
chr12	36222548	36789058	3
chr12	36222548	36789214	3
chr12	36252875	36789058	3
chr12	36258531	36789043	3
chr12	36281769	36622263	3
chr12	36281769	36690002	3
chr12	36281769	36723191	3
chr12	36281769	36726063	1
chr12	36281769	36726063	3
chr12	36281769	36728992	3
chr12	36281769	36731671	3
chr12	36281769	36744840	3
chr12	36281769	36783343	3
chr12	36281769	36787736	3
chr12	36281769	36789038	3
chr12	36296059	36686250	3
chr12	36315651	36622263	3
chr12	36622263	36730231	3
chr12	51544366	52049395	3
chr12	76319176	76928767	3
chr12	86024927	86601618	3
chr12	110169359	110740558	3
chr12	120331632	120736391	3
chr12	123245735	123615466	3
chr12	123279041	123615466	3
chr12	130607799	130979533	3
chr12	130674895	131013189	3
chr12	130811207	131114356	3
chr12	130844440	131248688	3
chr12	131317107	131619593	3
chr12	131317107	131652654	3
chr12	131317107	131686715	3
chr12	131317363	131830574	3
chr13	18958300	19498049	3
chr13	19035771	19454179	3
chr13	19146169	19422738	1
chr13	19197928	19363356	3
chr13	19197928	19396899	3
chr13	19197928	19430754	3
chr13	19697896	19998417	1
chr13	19830724	19888312	3
chr13	19833679	19888312	3
chr13	20334885	20621673	1
chr13	20351332	20649369	3
chr13	38421063	38891436	3
chr13	113474039	113657749	3
chr13	113758057	114094146	3
chr13	113758487	114008180	3
chr13	113791222	114094146	3
chr14	18071059	18458354	3
chr14	18071059	19251861	3
chr14	18246720	19251861	3
chr14	18311808	19251861	3
chr14	18441993	19251861	3
chr14	18507159	19468891	1
chr14	18563147	18830455	3
chr14	18972498	19251861	3
chr14	19251861	19514253	1
chr14	19265973	19569706	1
chr14	19281522	19468891	1
chr14	19281522	19514253	1
chr14	21159851	22090936	3
chr14	21159851	22090936	3
chr14	21159851	22090936	1
chr14	21159851	22090936	1
chr14	21499903	22037870	1
chr14	21499903	22104635	1
chr14	21550466	22001616	1
chr14	21579025	21988882	1
chr14	21579025	22001616	1
chr14	21601109	21988882	1
chr14	83185171	83521236	3
chr14	103642141	105738730	3
chr14	104112340	105021564	3
chr14	104112340	105189944	3
chr14	104112340	105842809	3
chr14	104179691	104853530	3
chr14	104179691	105021564	3
chr14	104247001	105738730	3
chr14	104314037	105705396	3
chr14	104381060	105021564	3
chr14	104516391	105705396	3
chr14	104685565	105021563	3
chr14	104685565	105738729	3
chr14	104685566	105637866	3
chr14	104685566	105738730	3
chr14	104685566	105808864	3
chr14	104718643	105637866	3
chr14	105021564	105738730	3
chr14	105065301	106352275	3
chr14	105065301	106352275	3
chr14	105065301	106352275	1
chr14	105065301	106352275	1
chr14	105122402	105637866	3
chr14	105122402	105705396	3
chr14	105122402	105738730	3
chr14	105122402	105775702	3
chr14	105125970	105752931	3
chr14	105143305	105752931	3
chr14	105143305	105816733	3
chr14	105156090	105705395	3
chr14	105156091	105602181	3
chr14	105156091	105637866	3
chr14	105156091	105738730	3
chr14	105156091	105775702	3
chr14	105156091	105808864	3
chr14	105156091	105842809	3
chr14	105189944	105738730	3
chr14	105189944	105775702	3
chr14	105189944	105808864	3
chr14	105189944	105842809	3
chr14	105213929	105658090	3
chr14	105213929	105765341	3
chr14	105213929	105816733	3
chr14	105224696	105775702	3
chr14	105233893	105594851	3
chr14	105233893	105752931	3
chr14	105233893	105831782	3
chr14	105259005	105705395	3
chr14	105259006	105637866	3
chr14	105259006	105738730	3
chr14	105259006	105842809	3
chr14	105259906	105752931	3
chr14	105294329	105637866	3
chr14	105294329	105738730	3
chr14	105294329	105842809	3
chr14	105323852	105752931	3
chr14	105323852	105765341	3
chr14	105327638	105637865	3
chr14	105327638	105738729	3
chr14	105327638	105775701	3
chr14	105327638	105808863	3
chr14	105327638	105842808	3
chr14	105327639	105637866	3
chr14	105327639	105705396	3
chr14	105327639	105738730	3
chr14	105327639	105775702	3
chr14	105327639	105808864	3
chr14	105327639	105842809	3
chr14	105356751	105752931	3
chr14	105361331	105705396	3
chr14	105361331	105738730	3
chr14	105361331	105775702	3
chr14	105361331	105808864	3
chr14	105361331	105842809	3
chr14	105395339	105738730	3
chr14	105395339	105775702	3
chr14	105395339	105842809	3
chr14	105421693	105765341	3
chr14	105428623	105738730	3
chr14	105428623	105775702	3
chr14	105428623	105808864	3
chr14	105428623	105842809	3
chr14	105738730	106347949	1
chr14	105765341	106002372	1
chr14	105765341	106024762	1
chr14	105765341	106087891	1
chr14	105775702	106079294	1
chr14	105775702	106112560	1
chr14	105795334	106002372	1
chr14	105831782	106024762	1
chr14	105856357	106087891	1
chr15	0	20060121	3
chr15	0	20060121	3
chr15	0	20060121	1
chr15	0	20060121	1
chr15	19774581	19869176	3
chr15	19926976	20061404	3
chr15	20204077	20850488	1
chr15	20636615	20736648	1
chr15	20636615	20774530	1
chr15	20799643	21065941	3
chr15	20850488	21065941	3
chr15	22072767	22297159	1
chr15	22903077	22961317	1
chr15	46371638	46674523	1
chr15	46405446	46808605	1
chr15	74615118	74742002	3
chr15	74631707	74704559	3
chr15	75399954	75506244	1
chr15	82334627	82390866	1
chr15	91157836	91364629	3
chr15	91157836	91364629	3
chr15	91157836	91364629	1
chr15	91157836	91364629	1
chr16	271642	2226870	3
chr16	338462	1348328	3
chr16	473450	2226869	3
chr16	507238	2226870	3
chr16	541639	1482915	3
chr16	541639	1516495	3
chr16	676734	1281453	3
chr16	1885916	2226869	3
chr16	1885917	2226870	3
chr16	1919416	2226870	3
chr16	2638777	3176792	3
chr16	5366905	5702425	3
chr16	13657759	13754272	1
chr16	22464338	22605066	1
chr16	22540465	22605066	1
chr16	28201054	28722430	3
chr16	28391241	28507917	1
chr16	29561240	29619541	1
chr16	31881471	33921496	3
chr16	32173378	32295670	3
chr16	32173378	32388146	1
chr16	32186305	32376940	1
chr16	32208242	32388145	1
chr16	33253461	33314214	3
chr16	33253461	33315405	3
chr16	33253461	33323345	3
chr16	33253461	33333467	3
chr16	33253461	33333467	1
chr16	33253461	33384260	3
chr16	33253461	33391819	3
chr16	33253461	33417331	3
chr16	33268618	33333467	1
chr16	33268618	33391819	3
chr16	33279393	33398572	1
chr16	33387708	33473256	1
chr16	33392441	33470912	1
chr16	33398553	33467951	1
chr16	33516667	33678189	3
chr16	33516832	33703025	3
chr16	33516832	33909935	3
chr16	33518206	33648691	3
chr16	33526527	33615564	1
chr16	33526527	33678189	1
chr16	33527788	33909935	3
chr16	33528041	33678189	1
chr16	33529219	33678189	1
chr16	33617658	33921496	3
chr16	33648692	33909935	3
chr16	33703025	33921496	3
chr16	34300011	34602346	1
chr16	34635772	35122251	3
chr16	34706572	35122251	3
chr16	34741051	35122251	3
chr16	34747000	35133357	3
chr16	44977448	45289658	1
chr16	59102967	59708098	1
chr16	59271157	59607132	3
chr16	59271157	59708097	3
chr16	59304605	59607132	3
chr16	61707375	61986595	1
chr16	67853112	68293012	3
chr16	68639327	68786442	3
chr16	68706247	69133904	3
chr16	68856994	68924240	3
chr16	69223665	69299934	3
chr16	69236716	69314013	3
chr16	69236716	69347466	3
chr16	69242283	69347466	3
chr16	69265596	69327705	3
chr16	69265596	69336538	3
chr16	69265596	69347466	3
chr16	69265596	69349139	3
chr16	69270374	69347466	3
chr16	69271056	69349139	3
chr16	70810119	70885232	1
chr16	71369421	71431720	1
chr16	80826513	81345098	1
chr16	83760921	84306502	3
chr16	83760922	84306503	3
chr16	83895207	84239210	3
chr16	83895207	84272529	3
chr16	83895207	84306503	3
chr16	87299650	87418927	3
chr16	87299650	87418927	3
chr16	87299650	87418927	1
chr16	87299650	87418927	1
chr17	2976061	3042380	3
chr17	2978173	3034678	3
chr17	2978826	3039762	3
chr17	2982598	3039762	3
chr17	2982653	3034678	3
chr17	2987196	3045313	1
chr17	9312579	9615178	3
chr17	13951936	14060452	1
chr17	16158728	16222594	3
chr17	17134126	17199889	3
chr17	17603606	17693340	3
chr17	17618832	17671530	3
chr17	18049181	18104563	3
chr17	18049563	18104563	3
chr17	18868722	19084937	1
chr17	21120354	21462177	3
chr17	21154683	21504020	3
chr17	21624502	22067956	3
chr17	21652426	21719610	3
chr17	21659417	21721115	3
chr17	21660442	21710467	3
chr17	21865561	22185823	3
chr17	22288399	22607148	3
chr17	22288399	22640515	3
chr17	25703593	26078755	3
chr17	28684477	29356596	1
chr17	28751622	29222051	1
chr17	28885812	29322912	1
chr17	31895572	31955912	3
chr17	32543123	32619477	3
chr17	32544376	32619477	3
chr17	32544377	32623146	3
chr17	32544442	32623106	3
chr17	32547987	32619051	3
chr17	32547987	32619350	3
chr17	32547987	32619477	3
chr17	32547987	32622175	3
chr17	32547987	32623105	3
chr17	32547987	32623145	3
chr17	32547988	32612536	3
chr17	32547988	32619052	3
chr17	32547988	32619351	3
chr17	32547988	32619478	3
chr17	32547988	32623146	3
chr17	32547988	32629508	3
chr17	32549625	32619477	3
chr17	32549626	32619052	3
chr17	32549626	32619478	3
chr17	32549626	32622176	3
chr17	32549626	32629508	3
chr17	32551654	32619477	3
chr17	32551767	32619051	3
chr17	32551767	32619477	3
chr17	32551767	32630453	3
chr17	32551768	32612536	3
chr17	32551768	32619052	3
chr17	32551768	32619351	3
chr17	32551768	32619478	3
chr17	32551768	32628265	3
chr17	32552129	32619477	3
chr17	32552130	32619478	3
chr17	32552275	32619477	3
chr17	32553573	32619477	3
chr17	32622176	32676179	1
chr17	32628265	32696295	1
chr17	34106716	34159279	1
chr17	36606962	36689896	1
chr17	37468461	37528687	3
chr17	38361786	38448151	3
chr17	41541323	41729072	1
chr17	47571724	48077718	1
chr17	47639137	48077718	1
chr17	47706471	48245656	3
chr17	50769475	51108376	1
chr17	53768909	54105520	3
chr17	55074463	55128193	1
chr17	55079641	55129641	1
chr17	55437990	55527327	1
chr17	55437990	55538967	1
chr17	55437990	55539853	1
chr17	55471576	55538967	1
chr17	56437163	56488096	1
chr17	56437618	56504902	1
chr17	57125572	57196273	1
chr17	76556362	77295421	3
chr17	77379872	77853819	3
chr17	78324724	78629338	3
chr18	10872077	11023770	1
chr18	11822228	12018548	3
chr18	11841873	12004614	1
chr18	11856030	11988315	3
chr18	11937405	12022944	3
chr18	11937405	12026474	3
chr18	11953999	12026474	3
chr18	11975818	12026474	3
chr18	11987696	12040421	3
chr18	15141892	15395738	3
chr18	29016167	29387260	3
chr18	45614476	45950608	3
chr18	62856402	63393761	3
chr19	197539	670048	3
chr19	502186	1174687	3
chr19	502186	1208000	3
chr19	502186	1275042	3
chr19	502186	1577770	3
chr19	535690	1241424	3
chr19	838301	1409414	3
chr19	905528	1207999	3
chr19	905528	1443601	3
chr19	905529	1208000	3
chr19	905529	1409414	3
chr19	939374	1544000	3
chr19	1006302	1409413	3
chr19	17927443	18264087	3
chr19	23567392	24386626	3
chr19	24052298	24419592	1
chr19	24177527	24419592	3
chr19	32423669	32736981	3
chr19	32423669	32736981	1
chr19	32423669	32770563	3
chr19	32423669	32770563	1
chr19	32423669	32788977	3
chr19	32423669	32804351	3
chr19	32423669	32804351	1
chr19	32423669	32810692	3
chr19	32423669	32810692	1
chr19	32423669	32837951	3
chr19	32423669	32837951	1
chr19	32423669	32904715	3
chr19	32423669	32971848	3
chr19	32423669	32971848	1
chr19	32423669	33005744	3
chr19	32423669	33041988	3
chr19	32495114	32904715	1
chr19	35161327	37312353	1
chr19	53852988	53925780	3
chr2	1236401	1751074	3
chr2	9522777	9959957	3
chr2	10127654	10497196	3
chr2	21741520	22127572	1
chr2	78335438	78705825	3
chr2	87227394	87816702	3
chr2	87248100	87795147	3
chr2	87282159	87633949	3
chr2	88910385	89367182	1
chr2	88915581	88996524	1
chr2	88915581	89030982	1
chr2	88915581	89039756	1
chr2	88915581	89044839	1
chr2	88915581	89047958	1
chr2	88915581	89322045	1
chr2	88937989	89411302	3
chr2	88937989	89411302	3
chr2	88937989	89411302	3
chr2	88937989	89411302	1
chr2	88937989	89411302	1
chr2	88937989	89411302	1
chr2	88937989	89411302	1
chr2	88937989	89411302	1
chr2	88938889	89082756	3
chr2	88938890	89083600	3
chr2	88940338	89052148	3
chr2	88940338	89082182	3
chr2	88940338	89082278	3
chr2	88940338	89082756	3
chr2	88940338	89083599	3
chr2	88940338	89093010	3
chr2	88940338	89211333	3
chr2	88940339	89013768	3
chr2	88940339	89082757	3
chr2	88940339	89083600	3
chr2	88940339	89093011	3
chr2	88940339	89112236	3
chr2	88940339	89175775	3
chr2	88940339	89211334	3
chr2	88940339	89225275	3
chr2	88941278	89013767	3
chr2	88941278	89082756	3
chr2	88941278	89083599	3
chr2	88941278	89093010	3
chr2	88941278	89211333	3
chr2	88941278	89282078	3
chr2	88941278	89400665	3
chr2	88941279	89039720	3
chr2	88941279	89081755	3
chr2	88941279	89082279	3
chr2	88941279	89082757	3
chr2	88941279	89083600	3
chr2	88941279	89093011	3
chr2	88941279	89112236	3
chr2	88941279	89139329	3
chr2	88941279	89175775	3
chr2	88941279	89208157	3
chr2	88941279	89211334	3
chr2	88941279	89225275	3
chr2	88941279	89400666	3
chr2	88941314	89082757	3
chr2	88941314	89083600	3
chr2	88941831	89083600	3
chr2	88942402	89038991	3
chr2	88942402	89082757	3
chr2	88942402	89083600	3
chr2	88942541	89083599	3
chr2	88942542	89082757	3
chr2	88942542	89083600	3
chr2	88943434	89211333	3
chr2	88943435	89083600	3
chr2	88944201	89083600	3
chr2	88961744	89082757	3
chr2	88961922	89081755	3
chr2	89020036	89082183	3
chr2	89571966	89886143	1
chr2	89571966	89886143	3
chr2	89571966	89921719	1
chr2	89571966	89921719	3
chr2	89589457	89897555	3
chr2	89589457	89897555	3
chr2	89589457	89897555	1
chr2	89589457	89897555	1
chr2	90964233	91687661	3
chr2	91452395	91687661	3
chr2	95296050	95361524	3
chr2	95297620	95361524	3
chr2	95304537	95361524	3
chr2	95306835	95361393	3
chr2	95673751	95741006	1
chr2	95722290	95772660	3
chr2	96048598	96151981	3
chr2	96048598	96189111	3
chr2	96395728	96504998	3
chr2	96396889	96500025	3
chr2	96396889	96505398	3
chr2	96400198	96517401	3
chr2	96400260	96504998	3
chr2	96403393	96504998	3
chr2	96763705	96850831	3
chr2	120955581	121257457	3
chr2	131293355	131348207	3
chr2	143361333	144000660	1
chr2	148108292	148616716	1
chr2	157802396	158377120	1
chr2	196517337	196847645	3
chr2	196517337	196847645	1
chr2	196517337	196847645	1
chr2	196517337	196847645	1
chr2	212236339	212774665	3
chr2	213794360	214037394	1
chr2	232917371	232994522	3
chr2	232947279	233010676	3
chr2	232959851	233021478	3
chr2	239387353	239866569	3
chr2	239387353	239900139	3
chr2	239420816	239866569	3
chr2	240843976	241725109	3
chr2	240843976	241826276	3
chr2	240978060	241725108	3
chr2	241288273	241725109	3
chr2	241288273	241826276	3
chr21	9719783	10027566	3
chr21	9719783	10196568	3
chr21	9723953	9935266	3
chr21	9723953	9964236	1
chr21	9723953	10195338	3
chr21	14077467	14487902	3
chr21	44374896	44846372	3
chr21	44408505	44711531	3
chr21	46048258	46508608	3
chr21	46124815	46628923	3
chr21	46225710	46595151	3
chr21	46292762	46595152	3
chr22	14430617	14830812	3
chr22	14464980	14878350	3
chr22	14491962	15009394	3
chr22	15228108	15520669	3
chr22	15819255	15896277	3
chr22	16463816	16568649	1
chr22	18074503	18140590	3
chr22	18077286	18135836	3
chr22	18077286	18140590	3
chr22	18077286	18151121	3
chr22	18502800	18748556	3
chr22	18502801	18748557	3
chr22	18513862	18623411	3
chr22	18513862	18670691	3
chr22	18513862	18748557	3
chr22	18536301	18748557	3
chr22	18546288	18882680	3
chr22	18548151	18748557	3
chr22	18562002	18748556	3
chr22	18562003	18748557	3
chr22	18565060	18748557	3
chr22	18594769	18748556	3
chr22	18599601	18748556	3
chr22	18599602	18748557	3
chr22	18603026	18748556	3
chr22	18603027	18748557	3
chr22	18691137	18882680	3
chr22	19797358	20128775	3
chr22	19797358	20209038	3
chr22	19797358	20251818	3
chr22	19827114	20231860	3
chr22	20602619	20926359	3
chr22	20602619	20926359	3
chr22	20602619	20926359	1
chr22	20602619	20926359	1
chr22	20715572	21595082	3
chr22	20715572	21595082	3
chr22	20715572	21595082	1
chr22	20715572	21595082	1
chr22	25510754	26215831	1
chr22	26924168	27328218	1
chr22	26924168	27395533	1
chr3	911266	1381915	3
chr3	3775492	4280114	1
chr3	9990319	10234682	3
chr3	10187738	10259319	3
chr3	17195886	17669043	3
chr3	24329003	24765913	1
chr3	26588677	26924717	3
chr3	30618438	30728248	3
chr3	30618438	30728248	3
chr3	30618438	30728248	1
chr3	30618438	30728248	1
chr3	41337082	41743549	1
chr3	50113362	50550245	3
chr3	50113363	50516411	3
chr3	50113363	50650812	3
chr3	50113363	50684893	3
chr3	50133585	50522640	3
chr3	50133585	50568642	3
chr3	50147216	50516411	3
chr3	50147216	50650812	3
chr3	50226353	50628997	3
chr3	50853352	51159609	3
chr3	50853352	51260499	3
chr3	51940257	52567575	3
chr3	88904147	90570219	3
chr3	89819755	90570219	3
chr3	90284891	90578287	3
chr3	127188704	127382768	3
chr3	127254578	127382768	3
chr3	127264986	127357172	3
chr3	127282624	127350257	3
chr3	127282624	127357172	3
chr3	127303355	127357172	3
chr3	127303355	127382768	3
chr3	127305321	127357172	3
chr3	127492826	127586688	3
chr3	127492826	127620006	3
chr3	127492826	127621197	3
chr3	127495417	127653809	3
chr3	127510845	127582313	3
chr3	127510845	127586688	3
chr3	127510845	127595364	3
chr3	127510845	127620006	3
chr3	127510845	127621197	3
chr3	127511116	127620006	3
chr3	127513436	127582313	3
chr3	127513436	127591800	3
chr3	127522141	127595364	3
chr3	127539564	127647354	3
chr3	127676199	127756566	3
chr3	127689785	127774137	3
chr3	127691262	127782370	3
chr3	127692802	127782370	3
chr3	128143838	128223779	3
chr3	128143838	128238005	3
chr3	128143838	128245031	3
chr3	128143839	128309529	3
chr3	128144844	128238006	3
chr3	128144844	128244418	3
chr3	128157610	128243980	3
chr3	128161373	128233931	3
chr3	128161373	128238006	3
chr3	128161373	128244418	3
chr3	128161373	128245032	3
chr3	128161373	128254126	3
chr3	128161373	128292192	3
chr3	128161373	128298467	3
chr3	128161373	128304139	3
chr3	128161373	128309529	3
chr3	128190740	128245032	3
chr3	128190740	128254126	3
chr3	128190740	128299037	3
chr3	128190740	128309529	3
chr3	128190740	128316843	3
chr3	128190857	128244418	3
chr3	128190857	128254126	3
chr3	128190857	128263234	3
chr3	128190857	128299357	3
chr3	129540379	129658206	3
chr3	129588938	129691309	3
chr3	129748306	129911679	3
chr3	129785666	129960321	3
chr3	130678250	130824706	3
chr3	130678250	130827870	3
chr3	130704520	130827870	3
chr3	130713187	130824706	3
chr3	130716671	130824706	3
chr3	130716671	130827870	3
chr3	130733807	130827870	3
chr3	130750333	130827870	3
chr3	130756363	130827870	3
chr3	163679744	164557736	3
chr3	196881289	197113154	3
chr3	196904692	196958393	3
chr3	196904692	196958628	3
chr3	196904692	196979194	3
chr3	196904692	197001294	3
chr3	196906336	196958628	3
chr3	196910966	196964342	3
chr3	196910966	196975424	3
chr3	196910966	197001269	3
chr3	196943603	197000360	3
chr3	196943603	197001294	3
chr3	196943603	197016166	3
chr3	196943603	197017644	3
chr3	196943603	197077155	3
chr3	196975424	197026388	3
chr3	197464893	197537983	3
chr3	197482143	197548081	3
chr3	197919904	197994496	1
chr4	504976	1076675	3
chr4	538231	1379743	3
chr4	639265	1110303	3
chr4	942497	1379743	3
chr4	1464313	1843818	3
chr4	4422036	4477953	3
chr4	4850529	4926524	3
chr4	4859677	4927276	3
chr4	4859677	4928274	3
chr4	4859677	4930729	3
chr4	4859677	4930767	3
chr4	5485976	5585031	3
chr4	5487908	5558141	3
chr4	6157819	6229117	3
chr4	6325490	6386279	3
chr4	6328324	6398858	3
chr4	6354361	6420244	3
chr4	6354361	6438668	3
chr4	6602458	6834235	3
chr4	6633788	6735523	3
chr4	6731090	6787672	3
chr4	6731090	6832416	3
chr4	6734296	6787330	3
chr4	6734296	6787672	3
chr4	6734296	6795531	3
chr4	6734296	6832416	3
chr4	6734296	6834235	3
chr4	7290657	7370966	1
chr4	7296180	7354675	1
chr4	7298192	7370966	1
chr4	7298555	7370966	1
chr4	7401508	7513340	3
chr4	7468211	7599391	3
chr4	7474748	7569401	3
chr4	7719383	7797229	3
chr4	7749065	7825075	3
chr4	7938493	8013445	1
chr4	8032324	8441881	3
chr4	8032324	8461158	3
chr4	8036679	8461158	3
chr4	8038101	8461158	3
chr4	8063659	8141571	3
chr4	8154128	8290227	3
chr4	8157986	8222813	3
chr4	8180107	8279440	3
chr4	8213493	8280737	3
chr4	8272788	8348198	3
chr4	8358610	8418633	3
chr4	29344046	29647717	3
chr4	44918994	45288449	3
chr4	46639990	46942354	3
chr4	48783170	49024734	3
chr4	69065758	69274212	1
chr4	98544702	99198300	3
chr4	128344148	128646116	3
chr4	144941167	145251250	3
chr4	188334617	190097903	3
chr5	65401	359712	3
chr5	481220	601316	3
chr5	509904	607150	3
chr5	517421	607150	3
chr5	517614	569490	3
chr5	517614	579908	3
chr5	517614	599902	3
chr5	517614	607150	3
chr5	517614	642186	3
chr5	519678	607150	3
chr5	532983	599902	3
chr5	532983	607150	3
chr5	537688	874583	3
chr5	537688	1369188	3
chr5	537688	1548719	3
chr5	712238	918788	3
chr5	714831	920711	3
chr5	714831	944894	3
chr5	1056787	1169630	3
chr5	1064485	1168148	3
chr5	1064486	1169630	3
chr5	1082946	1153095	3
chr5	1082946	1168337	3
chr5	1082946	1353944	3
chr5	1084718	1137630	3
chr5	1106038	1168337	3
chr5	1112756	1168337	3
chr5	1200664	1280482	3
chr5	1215816	1278092	3
chr5	1215816	1300176	3
chr5	1215817	1278093	3
chr5	1215817	1280482	3
chr5	1223152	1278093	3
chr5	1516875	1570460	3
chr5	1533768	1603563	3
chr5	23893593	24020326	3
chr5	45776825	46425196	3
chr5	45843682	46425196	3
chr5	45866714	46434872	3
chr5	45878208	46425196	3
chr5	45912389	46425196	3
chr5	45912389	46425196	1
chr5	45941496	46434872	3
chr5	45945876	46388144	3
chr5	45945876	46425196	3
chr5	45976460	46434872	3
chr5	45979231	46425196	3
chr5	46012827	46425196	3
chr5	49443044	49681744	3
chr5	49443044	49803305	3
chr5	49443044	49867755	3
chr5	49469612	49821864	3
chr5	49469612	49855691	3
chr5	104570820	105044571	3
chr5	104839657	105280321	3
chr5	175920202	176012819	3
chr5	176167296	176244177	3
chr5	176174761	176236834	3
chr5	176175936	176236834	3
chr5	176306597	176660765	1
chr5	176316841	176607666	3
chr5	176328464	176627294	3
chr5	176329454	176571185	3
chr5	176433643	176494479	3
chr5	176437175	176494831	3
chr5	176437175	176495016	3
chr5	176910299	176965051	1
chr5	177525506	177952076	3
chr5	177581921	177935487	3
chr6	496853	1101842	3
chr6	14930674	15538648	1
chr6	29897178	30153246	1
chr6	31707183	32216113	3
chr6	33665027	34236029	3
chr6	42987704	43391826	3
chr6	43962969	44332411	3
chr6	86486183	86874540	3
chr6	101376738	101679122	3
chr6	103605592	104043639	3
chr6	167615544	167683651	1
chr6	168578062	168880393	3
chr6	170175059	170379200	3
chr7	1038947	1979512	3
chr7	1038947	2147676	3
chr7	1072518	2114050	3
chr7	1072519	2114051	3
chr7	1206612	1878984	3
chr7	1240293	1979511	3
chr7	1240293	2114050	3
chr7	1240294	1979512	3
chr7	1273937	1979511	3
chr7	1273937	2147675	3
chr7	1273938	1979512	3
chr7	1307513	2181466	3
chr7	1441862	1979511	3
chr7	1441862	2080233	3
chr7	1441862	2114050	3
chr7	1441863	1979512	3
chr7	1441863	2013442	3
chr7	1441863	2114051	3
chr7	1441863	2718650	3
chr7	1475957	1979511	3
chr7	1475958	2114051	3
chr7	1576572	2114051	3
chr7	1643701	1979511	3
chr7	1677228	2046642	3
chr7	2449879	2789445	3
chr7	20840138	21417508	1
chr7	24554476	25093735	1
chr7	30412841	30467762	3
chr7	31019755	31104896	3
chr7	31024842	31112619	3
chr7	34345261	34403251	1
chr7	36580424	36666164	1
chr7	36599325	36662395	1
chr7	36772176	36922377	1
chr7	36772176	36934810	1
chr7	36868673	36934810	1
chr7	39089554	39223587	1
chr7	40612557	40739889	1
chr7	40612557	40749928	1
chr7	40618466	40749928	1
chr7	44212536	44289667	3
chr7	44222686	44288796	3
chr7	44222686	44289667	3
chr7	44226962	44288796	3
chr7	44228141	44288796	3
chr7	53310975	53469948	3
chr7	61364850	61549677	3
chr7	61605691	61912046	3
chr7	61605691	62013913	1
chr7	61605691	62013913	3
chr7	61605691	62050388	3
chr7	61605691	62084770	3
chr7	61605691	62084770	1
chr7	61605691	62152877	3
chr7	61605691	62254483	3
chr7	61605691	62322097	3
chr7	61605691	62355898	3
chr7	61614321	61827045	3
chr7	61614321	62082157	3
chr7	61614321	62126761	3
chr7	61674555	62084770	1
chr7	64533114	64590148	3
chr7	64533309	64590148	3
chr7	68753591	68904999	1
chr7	72745426	72819345	3
chr7	73124351	73774699	3
chr7	73409541	73475409	3
chr7	75817665	75983295	3
chr7	75974196	76384959	1
chr7	75977260	76384959	1
chr7	88048115	88350482	1
chr7	100568625	100971875	3
chr7	101887103	102104821	3
chr7	105609512	105811026	3
chr7	105609512	105811026	3
chr7	105609512	105811026	1
chr7	105609512	105811026	1
chr7	108277974	108985011	1
chr7	141711473	142350031	1
chr7	142952833	143190984	3
chr7	143526201	143728123	3
chr7	149371587	149616154	3
chr7	149402095	149616154	3
chr7	149879523	149957657	3
chr7	150300783	150412979	3
chr7	150302907	150456632	3
chr7	150302907	150630476	3
chr7	150314844	150410798	3
chr7	150314844	150413306	3
chr7	150314844	150456632	3
chr7	150314844	150461711	3
chr7	150314844	150465750	3
chr7	150326044	150383035	3
chr7	150326045	150428489	3
chr7	150326045	150432880	3
chr7	150326045	150456632	3
chr7	150326045	150461711	3
chr7	150327326	150383035	3
chr7	150327327	150411766	3
chr7	150336684	150410798	3
chr7	150336684	150411766	3
chr7	150336684	150415008	3
chr7	150341275	150410798	3
chr7	150342010	150432880	3
chr7	150342010	150456632	3
chr7	150362358	150456632	3
chr7	150369515	150446310	3
chr7	150370034	150424053	3
chr7	150374264	150446310	3
chr7	150374264	150456632	3
chr7	150394730	150446310	3
chr7	150407346	150474778	3
chr7	151739655	151962048	3
chr7	157244392	157648138	3
chr8	1764543	2186012	3
chr8	2217751	2290293	3
chr8	2217751	2290905	3
chr8	2217899	2302724	3
chr8	2218152	2295541	3
chr8	2222669	2330020	3
chr8	2225622	2310725	3
chr8	2225769	2310725	3
chr8	2229646	2281517	3
chr8	7113248	7451662	1
chr8	7173967	7451662	1
chr8	7562522	8074127	1
chr8	8297308	8382611	1
chr8	9707387	9783324	3
chr8	9718459	9793859	3
chr8	10773204	10887764	3
chr8	10781169	10873847	3
chr8	10786694	10887764	3
chr8	10788667	10869667	3
chr8	10793589	10887764	3
chr8	10794146	10872821	3
chr8	10795257	10869667	3
chr8	10795257	10889977	3
chr8	10795257	10894672	3
chr8	10798076	10853117	3
chr8	10798076	10869667	3
chr8	10798076	10872821	3
chr8	10798076	10873847	3
chr8	10798076	10876209	3
chr8	10799012	10862004	3
chr8	10799858	10862004	3
chr8	10809098	10869667	3
chr8	10809098	10872821	3
chr8	10819647	10869667	3
chr8	12200152	12481017	1
chr8	39145915	39493609	1
chr8	39212098	39493609	1
chr8	39275607	39679456	1
chr8	39376539	39679456	1
chr8	39376539	39713981	1
chr8	40898439	41200912	3
chr8	42312902	42749695	3
chr8	42413890	43939424	3
chr8	43300894	43941509	3
chr8	43460842	43939424	3
chr8	43517567	43941509	3
chr8	43527751	43939424	3
chr8	43555096	43941509	3
chr8	43561775	43939424	3
chr8	43595159	43939424	3
chr8	43628658	43939424	1
chr8	43628658	43939424	3
chr8	43754530	43941509	3
chr8	46960846	47519066	3
chr8	46960846	47794907	3
chr8	46960846	47876445	3
chr8	46966118	47405852	3
chr8	46966118	47506641	3
chr8	46966118	47540327	3
chr8	46966118	47573588	3
chr8	46966118	47641035	3
chr8	46966118	47777462	3
chr8	46966118	47912376	3
chr8	47069964	47607183	3
chr8	47103185	47472904	3
chr8	47136885	47472903	3
chr8	47136886	47472904	3
chr8	53755416	54060321	3
chr8	58542161	58880950	3
chr8	111028909	111434078	3
chr8	143054505	143418524	3
chr8	143072635	143979795	3
chr8	143139919	143912561	3
chr8	143374897	143845463	3
chr8	143374897	143879293	3
chr8	143374897	143912561	3
chr8	143476104	143979795	3
chr8	143542858	143979795	3
chr8	144341994	145183354	3
chr8	144341995	145183355	3
chr8	144375173	145183354	3
chr8	144375174	145116305	3
chr8	144375174	145183355	3
chr8	144442651	145183355	3
chr8	144578203	145116304	3
chr8	144578203	145183354	3
chr8	144578204	145116305	3
chr8	144578204	145183355	3
chr8	144645426	145049107	3
chr8	144813869	145183355	3
chr8	144881016	145183354	3
chr8	144881017	145183355	3
chr8	145287829	145358852	3
chr8	145287854	145358852	3
chr8	145290478	145350799	3
chr8	145533409	145870404	3
chr9	12138403	12541441	3
chr9	15539908	15846787	3
chr9	17330844	17671412	3
chr9	21924017	22361038	1
chr9	26045564	26348097	3
chr9	33936888	34257797	3
chr9	34966198	35034829	3
chr9	42675316	42873209	3
chr9	42720725	42997364	3
chr9	43377123	43832913	1
chr9	45243104	45691726	3
chr9	46160630	46348047	3
chr9	66205574	66256767	3
chr9	66537345	66588430	1
chr9	66537345	66595160	3
chr9	66537345	66600780	3
chr9	66537345	66601031	3
chr9	66537345	66601581	3
chr9	66537345	66601591	3
chr9	66537345	66601611	3
chr9	66537345	66601683	1
chr9	66537345	66602097	3
chr9	66537345	66603051	3
chr9	66537345	66603056	3
chr9	66538068	66595155	3
chr9	66538068	66595160	3
chr9	66538068	66601031	3
chr9	66538068	66602097	3
chr9	66538068	66603056	1
chr9	66538068	66603056	3
chr9	66538759	66595160	3
chr9	66654488	66846890	3
chr9	67108448	67295987	3
chr9	67645413	67750450	1
chr9	67901955	67986095	1
chr9	67945671	67996323	3
chr9	68741827	68807143	3
chr9	68741828	68807144	1
chr9	68790925	68861270	3
chr9	69559741	69745220	3
chr9	75202335	75541974	3
chr9	89548384	89759098	3
chr9	109928761	110332436	3
chr9	116001785	116472475	3
chr9	121590545	121930787	3
chr9	130709895	131045431	3
chr9	135073113	135376125	3
chr9	135073114	135376126	3
chr9	135443069	135982071	3
chr9	136231245	136970771	3
chr9	136936903	137440936	3
chr9	137776813	138337068	3
chr9	138014263	139244864	3
chr9	138014264	139244865	3
chr9	138187992	139244864	3
chr9	138288627	139244865	3
chr9	138288627	139278276	3
chr9	138370642	139244864	3
chr9	138370643	139513695	3
chr9	138639845	139278275	3
chr9	138639846	139278276	3
chr9	138673352	139244864	3
chr9	138673352	139278275	3
chr9	138673353	139244865	3
chr9	138701516	139283773	3
chr9	138706831	139244865	3
chr9	138975770	139278276	3
chr9	139009739	139583131	3
chr9	139918976	140227899	3
