# Supplementary material for: An assessment of sex bias in neurodevelopmental disorders
Source: Genome Med. 2015 Aug 27;7(1):94. doi: 10.1186/s13073-015-0216-5 (PMC4549901; doi:10.1186/s13073-015-0216-5)
Supplement: Additional file 1: Table S1. — Keywords used to bin phenotypic indications from clinical referrals into phenotypic categories. Table S2. A list of CNV artifacts used for removing false positive calls is provided as an Excel file. Table S3. A list of all rare CNV calls is provided as an Excel file. Table S4. Frequency of comorbid features among boys and girls with autism in the (clinical and rare CNV) study cohort. Table S5. Frequency of comorbid features among boys and girls with ID/DD in the (clinical and rare CNV) study cohort. Table S6. Frequency of comorbid specific OHI features among boys and girls with autism in the (clinical and rare CNV) study cohort. Table S7. Frequency of comorbid specific OHI features among boys and girls with ID/DD in the (clinical and rare CNV) study cohort. Table S8. Frequency of comorbid features in boys and girls carrying specific CNVs associated with genomic disorders. Table S9. Ratio of boys to girls in individuals with autism and ID/DD and showing specific comorbid features. Table S10. Ratio of boys to girls in individuals with autism or ID/DD and carrying specific CNVs. Table S11. Comparison of rare CNV load for specific combination of comorbid features in autism and ID/DD. Table S12. Comparison of CNV burden between boys and girls ascertained for autism or controls in two independent cohort studies. Figure S1. Age specific prevalence of ID/DD/MCA and neuropsychiatric/behavioral features within the clinical dataset. Figure S2. Frequency of comorbid features within the OHI category for clinical and rare CNV cohorts. Figure S3. Replication of CNV burden results in two independent cohort studies. Figure S4. Explanation of the comparisons made in the family history matrices. (ZIP 1274 kb) [file 13073_2015_216_MOESM1_ESM.zip › additional files/Table_S3_revisedModified.xlsx]

## Sheet: Sheet1
ID	Sex	chr	start	end	size	CNV call (1, del; 3 dup)
13827	Male	chr1	769389	1188424	419035	1
10693	Female	chr1	769390	2487042	1717652	1
10489	Male	chr1	769390	7553129	6783739	1
24095	Male	chr1	769589	964764	195175	3
19115	Male	chr1	769589	1160240	390651	3
22683	Female	chr1	769589	2119535	1349946	1
16340	Male	chr1	769589	2198432	1428843	1
18625	Female	chr1	769589	2486901	1717312	1
26434	Female	chr1	769589	2548773	1779184	1
21729	Female	chr1	769589	2548774	1779185	1
14631	Male	chr1	769589	3053743	2284154	1
22484	Male	chr1	769589	3799813	3030224	1
19503	Male	chr1	769589	4083752	3314163	1
25563	Female	chr1	769589	4132579	3362990	1
24459	Female	chr1	769589	6135170	5365581	1
29949	Male	chr1	769589	6277365	5507776	1
17315	Male	chr1	769649	1935978	1166329	1
17263	Female	chr1	769649	3736213	2966564	1
67121	Male	chr1	825513	1099672	274159	3
38133	Male	chr1	825513	1099672	274159	1
44502	Female	chr1	825513	2036877	1211364	1
45499	Male	chr1	825513	2224320	1398807	3
48903	Male	chr1	825513	2259625	1434112	1
61893	Female	chr1	825513	2568383	1742870	1
40059	Female	chr1	825513	2568383	1742870	1
65723	Female	chr1	825513	2568383	1742870	1
53441	Male	chr1	825513	2702901	1877388	1
39166	Male	chr1	825513	2874651	2049138	1
25519	Female	chr1	825513	3132798	2307285	1
27407	Male	chr1	825513	3329472	2503959	1
39502	Male	chr1	825513	3363729	2538216	3
37689	Male	chr1	825513	3496310	2670797	3
37740	Female	chr1	825513	3756923	2931410	1
33683	Female	chr1	825513	4816736	3991223	1
43107	Female	chr1	825513	5196846	4371333	1
41555	Female	chr1	825513	5474466	4648953	3
38762	Female	chr1	825513	5692739	4867226	1
50483	Female	chr1	825513	5973229	5147716	1
43574	Female	chr1	825513	6383986	5558473	1
37322	Male	chr1	825513	6977141	6151628	1
43162	Male	chr1	825513	7966492	7140979	1
35436	Female	chr1	825513	8242290	7416777	1
16217	Female	chr1	827248	2467104	1639856	1
14868	Male	chr1	827248	3053743	2226495	1
30139	Male	chr1	827248	3520912	2693664	1
29593	Male	chr1	827248	3584675	2757427	1
27656	Male	chr1	827248	3618572	2791324	1
29585	Male	chr1	827248	4132575	3305327	1
7174	Female	chr1	836343	1543331	706988	1
20026	Male	chr1	847645	1381031	533386	1
30179	Male	chr1	847645	3530463	2682818	3
13471	Male	chr1	847645	3535214	2687569	1
27221	Male	chr1	856951	3701879	2844928	1
23399	Male	chr1	947336	1482294	534958	1
16433	Male	chr1	1089536	6629413	5539877	1
15560	Male	chr1	1225888	3387570	2161682	1
22707	Female	chr1	1323574	3380099	2056525	1
20910	Male	chr1	1380985	1912154	531169	3
32971	Male	chr1	1463144	1775473	312329	3
11289	Male	chr1	1656080	1924811	268731	1
18766	Male	chr1	1713510	1857060	143550	3
20821	Male	chr1	1713510	1912154	198644	1
23788	Male	chr1	1780800	1912154	131354	3
44194	Male	chr1	1790897	2036877	245980	3
67429	Male	chr1	1917735	1983448	65713	3
45453	Male	chr1	1932503	1996691	64188	3
22115	Male	chr1	1989073	3233592	1244519	3
27728	Female	chr1	2315348	12638321	10322973	1
52502	Male	chr1	2451245	2568383	117138	3
74470	Female	chr1	2503967	2568383	64416	1
23	Male	chr1	2548713	3987288	1438575	1
44654	Male	chr1	2686732	3188146	501414	3
51651	Female	chr1	2686732	3188146	501414	3
63283	Male	chr1	2686732	3188146	501414	3
41279	Male	chr1	2686732	3188146	501414	3
42409	Male	chr1	2686732	3188146	501414	3
4965	Male	chr1	2718204	3198246	480042	3
36129	Male	chr1	2729869	3209604	479735	3
31908	Male	chr1	2857285	3046685	189400	3
28064	Male	chr1	2866292	3578996	712704	3
24251	Female	chr1	2912616	2966339	53723	3
22069	Female	chr1	2912616	2974391	61775	3
37505	Male	chr1	3209544	3571891	362347	1
29774	Female	chr1	3225759	3476316	250557	3
13209	Female	chr1	3323541	4052757	729216	3
70955	Male	chr1	3634595	3690271	55676	3
65265	Female	chr1	3638474	3690271	51797	3
64708	Male	chr1	4121820	4464460	342640	3
44777	Female	chr1	4565501	8633010	4067509	1
37228	Male	chr1	4705796	12355572	7649776	1
36037	Male	chr1	5013640	5069424	55784	3
31415	Female	chr1	5013640	5073775	60135	3
38330	Female	chr1	5013640	5073775	60135	3
43686	Male	chr1	5013640	5073775	60135	3
38488	Female	chr1	5013640	5073775	60135	1
46137	Female	chr1	5013640	5073775	60135	1
35959	Male	chr1	5013640	5073775	60135	1
43525	Female	chr1	5013640	5073775	60135	1
37014	Female	chr1	5185701	7195819	2010118	1
44674	Male	chr1	5204607	5266210	61603	3
49330	Male	chr1	5204607	5266210	61603	3
11091	Male	chr1	5723316	7007415	1284099	1
63980	Male	chr1	5820128	6010412	190284	3
27606	Female	chr1	5832731	6125525	292794	3
11116	Female	chr1	5833240	6050951	217711	1
54383	Male	chr1	5968730	6050124	81394	3
45499	Male	chr1	6033261	6151273	118012	3
40532	Female	chr1	6151213	8039703	1888490	1
41486	Male	chr1	6446449	6559326	112877	1
43574	Female	chr1	6465753	7177692	711939	3
17153	Female	chr1	6498333	6717464	219131	1
43400	Male	chr1	6882799	7800249	917450	1
34748	Female	chr1	7477930	7684547	206617	1
40247	Male	chr1	7612203	7764767	152564	3
18685	Male	chr1	7749320	8454943	705623	1
39626	Female	chr1	7809645	8387817	578172	1
43162	Male	chr1	7979897	9000246	1020349	3
50611	Male	chr1	8280744	8337591	56847	1
47602	Female	chr1	8477401	8655389	177988	1
46985	Male	chr1	8748000	12638321	3890321	1
33572	Male	chr1	8841018	9055757	214739	3
67145	Female	chr1	8964590	9018744	54154	3
63482	Female	chr1	9099825	9582594	482769	1
49980	Male	chr1	9240546	9310928	70382	3
46792	Male	chr1	9240546	9335269	94723	3
30582	Female	chr1	9244085	9317863	73778	3
28416	Male	chr1	9244085	9317863	73778	3
30157	Male	chr1	9244085	9317863	73778	3
30645	Male	chr1	9244085	9317863	73778	3
29162	Female	chr1	9244085	9317863	73778	3
42739	Female	chr1	9244450	9304863	60413	3
41966	Male	chr1	9244450	9304863	60413	3
28833	Female	chr1	9244450	9304863	60413	3
67026	Male	chr1	9244450	9310928	66478	3
32651	Male	chr1	9244450	9310928	66478	3
70824	Female	chr1	9244450	9310928	66478	3
27800	Female	chr1	9244450	9310928	66478	3
44321	Male	chr1	9244450	9310928	66478	3
36879	Male	chr1	9244450	9310928	66478	3
42949	Male	chr1	9244450	9310928	66478	3
34582	Female	chr1	9244450	9310928	66478	3
53392	Male	chr1	9244450	9310928	66478	3
45893	Male	chr1	9244450	9310928	66478	3
51387	Male	chr1	9244450	9310928	66478	3
47824	Male	chr1	9244450	9310928	66478	3
44427	Male	chr1	9244450	9310928	66478	3
48263	Female	chr1	9244450	9310928	66478	3
34403	Female	chr1	9244450	9310928	66478	3
49287	Female	chr1	9244450	9335269	90819	3
54767	Female	chr1	9249335	9363620	114285	3
38058	Female	chr1	9384841	9439705	54864	3
49274	Male	chr1	9848301	10070383	222082	1
37250	Male	chr1	9886549	10040980	154431	3
46241	Male	chr1	10368515	10529938	161423	3
11669	Male	chr1	10577290	12835355	2258065	3
39899	Male	chr1	10611300	10665241	53941	1
38292	Male	chr1	11225893	11597144	371251	3
45944	Female	chr1	11367222	11426519	59297	1
40225	Male	chr1	11375396	11456436	81040	3
74551	Female	chr1	11375396	11456436	81040	3
43433	Male	chr1	11682029	11736601	54572	3
50851	Male	chr1	11830099	11887985	57886	3
41063	Female	chr1	12369550	17226426	4856876	1
52857	Female	chr1	12601562	12658175	56613	1
28907	Male	chr1	12658115	12754532	96417	1
38292	Male	chr1	13656686	13787178	130492	3
36258	Female	chr1	13656686	20708053	7051367	1
49301	Male	chr1	15222238	16640543	1418305	1
39620	Male	chr1	16320257	16381835	61578	3
44777	Female	chr1	17157085	18965927	1808842	3
19041	Male	chr1	17170088	17232254	62166	1
38708	Male	chr1	17751394	17876348	124954	3
50076	Male	chr1	17924229	18495284	571055	3
11669	Male	chr1	18179567	19066721	887154	3
36014	Female	chr1	18272144	21371449	3099305	1
37898	Female	chr1	18340455	20130340	1789885	3
46780	Male	chr1	18464025	18668538	204513	3
26640	Male	chr1	18668478	19029435	360957	3
40062	Female	chr1	18696167	19018379	322212	3
20335	Female	chr1	18708986	18854242	145256	3
43210	Male	chr1	19690183	19838478	148295	3
50521	Male	chr1	21170200	21559252	389052	3
37898	Female	chr1	21522383	23153662	1631279	3
22036	Male	chr1	21928724	23547367	1618643	1
28977	Male	chr1	22225240	22326172	100932	1
15708	Female	chr1	23321902	24483245	1161343	3
54148	Male	chr1	25186111	25542319	356208	3
49882	Male	chr1	25186111	25542319	356208	3
37877	Male	chr1	26760244	26992102	231858	3
37179	Male	chr1	27076628	27126981	50353	1
36144	Male	chr1	27215728	27277084	61356	3
27101	Male	chr1	27241938	27563760	321822	3
48966	Female	chr1	27489701	27664994	175293	3
75302	Male	chr1	27533928	27589791	55863	3
29019	Male	chr1	27658984	28022951	363967	1
17569	Female	chr1	27921021	28210156	289135	3
20106	Male	chr1	28157140	28234652	77512	3
34076	Male	chr1	29301198	32180578	2879380	1
52088	Male	chr1	29405092	31471863	2066771	1
33639	Male	chr1	30355718	30946976	591258	1
40356	Female	chr1	30583702	30717251	133549	1
24103	Female	chr1	30733634	38055499	7321865	3
43210	Male	chr1	31856923	33619579	1762656	1
12265	Male	chr1	32858209	33224094	365885	3
30716	Male	chr1	33649540	34761705	1112165	3
48804	Female	chr1	33748664	33888326	139662	3
30794	Male	chr1	33803019	34154594	351575	3
22437	Male	chr1	33923045	37060188	3137143	1
43210	Male	chr1	34140420	34337334	196914	3
37014	Female	chr1	37169425	56120923	18951498	3
36656	Female	chr1	39183557	40501421	1317864	3
35636	Female	chr1	39241496	39573914	332418	3
48823	Male	chr1	39353084	39697765	344681	3
14247	Male	chr1	39355688	42057718	2702030	1
17102	Female	chr1	39547793	40038626	490833	3
48848	Male	chr1	39974508	40084623	110115	3
48032	Female	chr1	39974508	40084623	110115	3
45443	Female	chr1	39974508	40084623	110115	3
46214	Male	chr1	40891634	43710391	2818757	1
26900	Male	chr1	42524531	43024526	499995	3
43627	Male	chr1	42880797	44933282	2052485	1
45944	Female	chr1	43246783	43450789	204006	3
33063	Female	chr1	44180391	44746911	566520	3
39626	Female	chr1	44368750	44431961	63211	1
36206	Female	chr1	44616241	44982763	366522	3
45425	Male	chr1	44911710	45170530	258820	3
35302	Male	chr1	45506183	45728432	222249	3
73728	Male	chr1	45797200	45917126	119926	3
40179	Male	chr1	45824259	46017079	192820	3
2663	Female	chr1	45932685	46266545	333860	3
40030	Female	chr1	45957512	46125628	168116	3
42327	Male	chr1	45957512	46190208	232696	3
14555	Male	chr1	45957512	46212120	254608	3
70967	Male	chr1	45984895	46156523	171628	3
41954	Male	chr1	46017019	46190208	173189	3
43722	Male	chr1	46017019	46212120	195101	3
54383	Male	chr1	46093020	46330321	237301	3
64868	Male	chr1	46156463	46441557	285094	3
28421	Male	chr1	46248676	46428071	179395	3
38826	Female	chr1	46317429	46392477	75048	3
34756	Male	chr1	46317429	46428071	110642	3
17719	Male	chr1	46600591	47099126	498535	3
23520	Female	chr1	46742213	46796258	54045	3
48947	Male	chr1	46783106	46840079	56973	1
45443	Female	chr1	46783106	46840079	56973	1
31844	Male	chr1	49204636	49414121	209485	3
14985	Female	chr1	49702011	51523115	1821104	1
37725	Female	chr1	50769447	51071739	302292	3
38521	Male	chr1	50963455	51100690	137235	1
73369	Male	chr1	53201886	53363712	161826	3
61152	Male	chr1	53758666	54077601	318935	3
37490	Male	chr1	53892776	54339312	446536	3
45216	Male	chr1	54896883	55030630	133747	3
39937	Male	chr1	54896883	55030630	133747	3
3947	Female	chr1	54896883	55030630	133747	3
40075	Male	chr1	56419789	62784344	6364555	1
39191	Female	chr1	57453649	58755487	1301838	1
56886	Female	chr1	57722943	57875977	153034	1
53060	Female	chr1	57749581	57846053	96472	1
19823	Female	chr1	58354747	58755028	400281	3
68499	Female	chr1	58661336	58816732	155396	3
64912	Female	chr1	59603938	59730681	126743	1
48008	Female	chr1	59629987	59769878	139891	1
49758	Male	chr1	59629987	59769878	139891	1
51812	Male	chr1	59629987	59792747	162760	1
23122	Male	chr1	59861825	60051335	189510	3
19130	Male	chr1	61468730	61892351	423621	3
65630	Female	chr1	61474599	61863258	388659	3
47661	Female	chr1	61474599	61863258	388659	3
42162	Male	chr1	61518868	62123306	604438	3
34865	Female	chr1	61560898	61631662	70764	1
17567	Female	chr1	61725353	86253243	24527890	3
37086	Female	chr1	62167219	62586121	418902	3
56923	Male	chr1	62429248	62553232	123984	3
40208	Male	chr1	63292752	72019950	8727198	1
73617	Female	chr1	65973546	66208963	235417	3
11669	Male	chr1	66825773	74708125	7882352	3
47759	Female	chr1	69483055	69682829	199774	3
66798	Male	chr1	71375268	71598226	222958	1
36520	Female	chr1	71770979	72123271	352292	1
39196	Male	chr1	71854208	71987961	133753	1
24097	Male	chr1	71929292	73109059	1179767	3
33392	Male	chr1	72091751	72250084	158333	1
36561	Female	chr1	72250024	72473491	223467	1
36225	Male	chr1	72415008	72596065	181057	1
67118	Male	chr1	73120832	73273051	152219	3
30176	Female	chr1	73879713	74646977	767264	1
46669	Male	chr1	73917720	74053986	136266	1
36432	Male	chr1	74214243	74453291	239048	1
27415	Female	chr1	74503530	75250206	746676	3
66023	Male	chr1	74829879	81077873	6247994	3
46624	Female	chr1	76134372	76371300	236928	3
48198	Male	chr1	76850248	77006681	156433	1
34189	Female	chr1	76891493	91078838	14187345	1
14363	Male	chr1	76891589	78999464	2107875	1
10680	Male	chr1	77111613	79777881	2666268	1
45166	Male	chr1	77338936	77470716	131780	1
34163	Female	chr1	77501578	77721897	220319	1
42841	Male	chr1	77501578	77721897	220319	1
64603	Female	chr1	77501578	77721897	220319	1
64031	Male	chr1	77501578	77721897	220319	1
42674	Male	chr1	77529449	77721897	192448	1
40181	Female	chr1	79002616	79220810	218194	1
37432	Male	chr1	79002616	79220810	218194	1
64274	Female	chr1	79002616	79220810	218194	1
33408	Male	chr1	79002616	79220810	218194	1
5092	Male	chr1	79360699	88962168	9601469	1
42041	Male	chr1	79422951	79547021	124070	1
41561	Female	chr1	79583637	79814897	231260	3
38625	Male	chr1	79717983	79869336	151353	3
49510	Female	chr1	79717983	80072804	354821	3
11993	Male	chr1	79993205	80252429	259224	1
14184	Male	chr1	79993205	80252429	259224	1
43632	Female	chr1	80518587	80744637	226050	3
21634	Female	chr1	80842418	81077873	235455	1
48490	Female	chr1	81884756	82117559	232803	3
72935	Male	chr1	81917532	86137434	4219902	3
37565	Male	chr1	82444522	82577901	133379	1
74404	Female	chr1	83734266	84474223	739957	1
56393	Male	chr1	85226892	86100267	873375	1
63178	Male	chr1	85495678	85649276	153598	3
46848	Male	chr1	86013834	86137434	123600	1
48490	Female	chr1	86242318	86699452	457134	3
39540	Male	chr1	86305576	86497393	191817	3
63178	Male	chr1	86334866	86699452	364586	3
67967	Female	chr1	89316802	89632722	315920	3
49801	Male	chr1	91669666	92043369	373703	1
38227	Female	chr1	91912797	92428540	515743	3
72884	Male	chr1	91993132	92339633	346501	3
48164	Female	chr1	91993132	92428540	435408	3
42444	Female	chr1	91993132	92428540	435408	3
17553	Male	chr1	92006493	92391427	384934	3
46392	Male	chr1	92008073	92371388	363315	3
74157	Male	chr1	92061886	92371388	309502	3
64048	Male	chr1	92067616	92339633	272017	3
48902	Male	chr1	97854116	98637334	783218	1
51022	Female	chr1	98208226	98371872	163646	1
47879	Male	chr1	98804702	98954048	149346	1
39099	Male	chr1	101068307	101239099	170792	3
11858	Female	chr1	101171991	101556108	384117	3
45772	Male	chr1	101626850	101815182	188332	3
41576	Male	chr1	102406021	102602396	196375	1
34500	Male	chr1	102432440	102602396	169956	1
39339	Male	chr1	102432440	102602396	169956	1
69205	Female	chr1	102432440	102602396	169956	1
26478	Male	chr1	102432440	102602396	169956	1
47656	Male	chr1	102432440	102602396	169956	1
43342	Female	chr1	102432440	102602396	169956	1
44397	Male	chr1	102432440	102602396	169956	1
68695	Male	chr1	102432440	102602396	169956	1
38012	Male	chr1	102432440	102602396	169956	1
58614	Female	chr1	102432440	102602396	169956	1
36714	Male	chr1	102432440	102602396	169956	1
31640	Male	chr1	102432440	102602396	169956	1
43173	Male	chr1	102432440	102602396	169956	1
44427	Male	chr1	102432440	102602396	169956	1
37488	Male	chr1	103688363	104909074	1220711	3
67595	Male	chr1	103782809	103931970	149161	3
34950	Female	chr1	103931910	105032697	1100787	1
46906	Female	chr1	104124007	104386914	262907	3
52445	Male	chr1	105843980	106044946	200966	1
44116	Male	chr1	105843980	106044946	200966	1
42195	Female	chr1	105843980	106044946	200966	1
35718	Male	chr1	105843980	106044946	200966	1
40297	Male	chr1	105843980	106044946	200966	1
37105	Male	chr1	105843980	106044946	200966	1
43609	Female	chr1	105843980	106044946	200966	1
51676	Male	chr1	105843980	106044946	200966	1
18741	Female	chr1	105844010	106060081	216071	1
16472	Male	chr1	105844010	106060081	216071	1
52412	Male	chr1	105872884	106095323	222439	1
30417	Female	chr1	105931011	106016956	85945	1
74878	Male	chr1	106229884	106501721	271837	1
27237	Male	chr1	106395400	106620449	225049	1
49883	Female	chr1	107087028	107271630	184602	3
45990	Female	chr1	107087028	107271630	184602	3
33619	Male	chr1	107330882	107655341	324459	3
41043	Male	chr1	109093271	109754676	661405	3
23575	Male	chr1	109162392	109581221	418829	3
40404	Female	chr1	109181945	109638594	456649	3
35883	Female	chr1	109215346	109603661	388315	3
56860	Female	chr1	109215346	109603661	388315	3
34116	Female	chr1	109250560	109560371	309811	3
50260	Female	chr1	109754616	110504723	750107	3
42852	Female	chr1	111052074	111329613	277539	1
50023	Male	chr1	111530946	111667378	136432	3
13961	Female	chr1	111774255	118847596	7073341	1
34933	Male	chr1	112726248	113542107	815859	3
24471	Male	chr1	113016392	113560604	544212	3
32193	Female	chr1	113063842	113441030	377188	3
51539	Male	chr1	113089805	113248949	159144	3
42946	Female	chr1	113089805	113441030	351225	3
30317	Male	chr1	113854761	115479022	1624261	3
47115	Male	chr1	116003890	120311704	4307814	3
36911	Male	chr1	116037457	116090132	52675	3
24909	Male	chr1	118021122	118197165	176043	3
28073	Female	chr1	119226400	120311704	1085304	3
36205	Female	chr1	119639501	120088579	449078	3
23063	Female	chr1	143697722	144398381	700659	3
11995	Male	chr1	143792978	146290971	2497993	1
25415	Male	chr1	144100334	144455323	354989	3
65592	Male	chr1	144100334	144458066	357732	1
57697	Female	chr1	144100334	144458066	357732	1
26303	Male	chr1	144100334	144458066	357732	1
47974	Male	chr1	144100334	144458066	357732	1
48856	Female	chr1	144100334	144458066	357732	1
62569	Male	chr1	144100334	144458066	357732	1
28061	Female	chr1	144100334	144458066	357732	1
37314	Male	chr1	144100334	144458066	357732	1
61699	Male	chr1	144100334	144458066	357732	3
46024	Female	chr1	144100334	144458066	357732	3
57828	Female	chr1	144100334	144458066	357732	3
69351	Male	chr1	144100334	144458066	357732	3
34539	Female	chr1	144100334	144458066	357732	3
61851	Female	chr1	144100334	144458066	357732	3
28835	Female	chr1	144100334	144458066	357732	3
44683	Female	chr1	144100334	144458066	357732	3
35670	Female	chr1	144100334	144458066	357732	3
39316	Male	chr1	144100334	144458066	357732	3
46806	Male	chr1	144100334	144458066	357732	3
48337	Male	chr1	144100334	144458066	357732	3
63279	Female	chr1	144100334	144458066	357732	3
65195	Male	chr1	144100334	144458066	357732	3
70130	Male	chr1	144100334	144458066	357732	3
33801	Male	chr1	144100334	144458066	357732	3
42500	Male	chr1	144100334	144458066	357732	3
72167	Male	chr1	144100334	144458066	357732	3
26480	Male	chr1	144100334	144458066	357732	3
41680	Male	chr1	144100334	144458066	357732	3
60420	Male	chr1	144100334	144458066	357732	3
61665	Female	chr1	144100334	144458066	357732	3
45686	Male	chr1	144100334	144458066	357732	3
50316	Male	chr1	144100334	144458066	357732	3
40503	Female	chr1	144100334	144458066	357732	3
45679	Female	chr1	144100334	144458066	357732	3
33167	Male	chr1	144100334	144458066	357732	3
33479	Female	chr1	144100334	144458066	357732	3
43441	Male	chr1	144100334	144458066	357732	3
64283	Male	chr1	144100334	144458066	357732	3
61148	Female	chr1	144100334	144458066	357732	3
59382	Male	chr1	144100334	145856568	1756234	3
57017	Male	chr1	144100334	145856568	1756234	3
41571	Male	chr1	144100334	145856568	1756234	3
48356	Female	chr1	144100334	146193043	2092709	3
48357	Male	chr1	144100334	146193043	2092709	3
37356	Female	chr1	144100334	146193043	2092709	3
47282	Male	chr1	144100334	146193043	2092709	3
49554	Male	chr1	144100334	146193043	2092709	3
26052	Male	chr1	144100334	146193043	2092709	3
73619	Female	chr1	144100394	145856568	1756174	1
42485	Female	chr1	144113554	144458066	344512	3
12654	Female	chr1	144124544	144398520	273976	1
13769	Male	chr1	144124544	144398520	273976	1
11104	Male	chr1	144124544	152437883	8313339	3
30150	Male	chr1	144124744	144398380	273636	3
22349	Female	chr1	144124744	144398380	273636	3
25048	Female	chr1	144124744	144398381	273637	1
18320	Male	chr1	144124744	144398381	273637	1
29221	Male	chr1	144124744	144398381	273637	1
21827	Male	chr1	144124744	144398381	273637	3
18959	Male	chr1	144124744	144398381	273637	3
6480	Female	chr1	144124744	144398381	273637	3
25394	Female	chr1	144124744	144398381	273637	3
19858	Male	chr1	144124744	144398381	273637	3
29111	Female	chr1	144124744	145823259	1698515	1
23983	Female	chr1	144124744	146253330	2128586	3
73034	Male	chr1	144162305	144267560	105255	3
14643	Female	chr1	144337393	144398520	61127	3
12320	Male	chr1	144337393	144398520	61127	1
19674	Male	chr1	144337593	144398381	60788	3
15063	Female	chr1	144337593	144398381	60788	3
22916	Male	chr1	144337593	144398381	60788	3
17874	Female	chr1	144337593	144398381	60788	3
30256	Male	chr1	144337593	144398381	60788	3
30314	Male	chr1	144337593	144398381	60788	3
30153	Male	chr1	144337593	144398381	60788	1
18161	Female	chr1	144337593	144398381	60788	1
22973	Female	chr1	144337593	144398381	60788	1
66120	Male	chr1	144340442	144458066	117624	1
28228	Female	chr1	144340442	144458066	117624	3
40517	Female	chr1	144340442	144458066	117624	3
50521	Male	chr1	144340442	144458066	117624	3
41714	Male	chr1	144340442	144458066	117624	3
43327	Female	chr1	144340442	144458066	117624	3
26415	Female	chr1	144340442	144458066	117624	3
69176	Male	chr1	144340442	144458066	117624	3
67466	Male	chr1	144340442	144458066	117624	3
49669	Male	chr1	144340442	144458066	117624	3
46721	Male	chr1	144340442	144458066	117624	3
68268	Female	chr1	144340442	144458066	117624	3
40485	Male	chr1	144351954	144458066	106112	3
44341	Female	chr1	144357482	144458066	100584	3
44668	Female	chr1	144357482	144458066	100584	3
13163	Male	chr1	144798137	146290971	1492834	1
19927	Male	chr1	144798337	145753310	954973	3
19304	Male	chr1	144798337	146253331	1454994	3
29593	Male	chr1	144798337	146290832	1492495	3
31832	Male	chr1	144798337	146290832	1492495	3
18252	Male	chr1	144798337	146290832	1492495	3
20754	Male	chr1	144798337	146290832	1492495	1
31997	Male	chr1	144798337	146290832	1492495	1
21278	Male	chr1	144798337	146290832	1492495	1
19538	Female	chr1	144798337	146290832	1492495	1
20528	Female	chr1	144798337	146290832	1492495	1
29275	Female	chr1	144798337	146290832	1492495	1
18348	Female	chr1	144798337	146290832	1492495	1
18064	Male	chr1	144798337	146290832	1492495	1
29264	Male	chr1	144798337	146290832	1492495	1
21173	Male	chr1	144798337	146290832	1492495	1
27887	Male	chr1	144798337	146290832	1492495	1
24493	Female	chr1	144798337	146290832	1492495	1
21813	Female	chr1	144798337	146290832	1492495	1
18055	Female	chr1	144798337	146290832	1492495	1
28373	Female	chr1	144798337	146290832	1492495	1
25051	Female	chr1	144798337	146290832	1492495	1
17986	Female	chr1	144798397	146290831	1492434	3
20557	Female	chr1	144974201	145823198	848997	3
48307	Male	chr1	144998070	145851344	853274	3
48845	Male	chr1	144998070	145856568	858498	1
40639	Male	chr1	144998070	146186388	1188318	3
49711	Male	chr1	144998070	146193043	1194973	3
51100	Female	chr1	144998070	146193043	1194973	3
44733	Female	chr1	144998070	146193043	1194973	3
72604	Female	chr1	144998070	146193043	1194973	3
27611	Male	chr1	144998070	146193043	1194973	3
36412	Male	chr1	144998070	146193043	1194973	3
28782	Male	chr1	144998070	146193043	1194973	3
36059	Male	chr1	144998070	146193043	1194973	3
43005	Male	chr1	144998070	146193043	1194973	3
44029	Male	chr1	144998070	146193043	1194973	3
38551	Female	chr1	144998070	146193043	1194973	3
27248	Female	chr1	144998070	146193043	1194973	3
59617	Male	chr1	144998070	146193043	1194973	3
65748	Male	chr1	144998070	146193043	1194973	3
43378	Male	chr1	144998070	146193043	1194973	1
66656	Female	chr1	144998070	146193043	1194973	1
48666	Female	chr1	144998070	146193043	1194973	1
34882	Male	chr1	144998070	146193043	1194973	1
44504	Male	chr1	144998070	146193043	1194973	1
68934	Male	chr1	144998070	146193043	1194973	1
49387	Female	chr1	144998070	146193043	1194973	1
61851	Female	chr1	144998070	146193043	1194973	1
38003	Male	chr1	144998070	146193043	1194973	1
45032	Male	chr1	144998070	146193043	1194973	1
51599	Male	chr1	144998070	146193043	1194973	1
57089	Male	chr1	144998070	146193043	1194973	1
28821	Male	chr1	144998070	146193043	1194973	1
39603	Male	chr1	144998070	146193043	1194973	1
43510	Male	chr1	144998070	146193043	1194973	1
53057	Male	chr1	144998070	146193043	1194973	1
64283	Male	chr1	144998070	146193043	1194973	1
33820	Female	chr1	144998070	146193043	1194973	1
39585	Male	chr1	144998070	146193043	1194973	1
35670	Female	chr1	145010346	145851344	840998	1
39316	Male	chr1	145010346	145851344	840998	1
32774	Female	chr1	145010346	146186388	1176042	1
55239	Female	chr1	145010346	146193043	1182697	3
42024	Female	chr1	145010346	146193043	1182697	3
38563	Male	chr1	145010346	146193043	1182697	3
53286	Male	chr1	145010346	146193043	1182697	3
53947	Male	chr1	145010346	146193043	1182697	3
46207	Male	chr1	145010346	146193043	1182697	1
46765	Male	chr1	145010346	146193043	1182697	1
32997	Male	chr1	145010346	146193043	1182697	1
49976	Female	chr1	145010346	146193043	1182697	1
28215	Male	chr1	145070103	145851344	781241	1
33801	Male	chr1	145098652	146193043	1094391	1
28512	Male	chr1	145114446	145353043	238597	3
12694	Male	chr1	145128140	145753450	625310	3
41094	Male	chr1	145241610	145353043	111433	1
70365	Male	chr1	145241610	145448808	207198	1
37989	Male	chr1	145287793	145410442	122649	1
50684	Female	chr1	145302793	145360475	57682	1
41780	Female	chr1	145310138	145396943	86805	1
44433	Male	chr1	145314765	145396943	82178	1
36505	Male	chr1	145314765	145396943	82178	1
40451	Female	chr1	145650842	145856568	205726	3
33900	Female	chr1	145660530	145778719	118189	3
25571	Female	chr1	145660530	145778719	118189	3
32576	Male	chr1	145660530	145778719	118189	3
30150	Male	chr1	145663151	145823258	160107	3
28628	Female	chr1	148481531	148532132	50601	3
42809	Male	chr1	148777965	148835815	57850	1
40531	Male	chr1	148777965	148842565	64600	1
41015	Male	chr1	148791920	148842565	50645	1
31844	Male	chr1	148804082	148881718	77636	1
66362	Male	chr1	149600054	149669463	69409	3
72884	Male	chr1	149600054	149669463	69409	3
48945	Male	chr1	149600054	149669463	69409	3
50025	Male	chr1	149600054	149669463	69409	3
45331	Female	chr1	150051653	150109778	58125	3
23070	Female	chr1	150102168	150467514	365346	3
63895	Male	chr1	150514387	150663910	149523	1
38413	Male	chr1	150514387	150710072	195685	3
68152	Male	chr1	150785748	150839560	53812	1
68306	Male	chr1	150785748	150839560	53812	1
39426	Male	chr1	150794919	150858536	63617	3
38281	Female	chr1	151167887	151937596	769709	3
55484	Male	chr1	151210825	151311245	100420	3
64351	Female	chr1	151252392	151371944	119552	1
48180	Female	chr1	151476457	151530315	53858	3
30911	Male	chr1	151476457	151530315	53858	3
48276	Female	chr1	151680451	151808422	127971	3
49102	Male	chr1	151880221	151996583	116362	3
12537	Female	chr1	151889258	152686060	796802	3
18742	Female	chr1	151889458	151991491	102033	3
47898	Male	chr1	152257730	152793677	535947	3
46098	Male	chr1	154749172	154874515	125343	3
13111	Male	chr1	155272961	155496878	223917	1
29029	Female	chr1	155496678	156864323	1367645	1
46480	Male	chr1	155498237	155686756	188519	3
38281	Female	chr1	156937496	160008475	3070979	3
20013	Female	chr1	156950626	157110845	160219	1
20397	Female	chr1	156950626	157110845	160219	1
41939	Male	chr1	156970207	157111759	141552	1
46472	Male	chr1	156970207	157111759	141552	1
40479	Male	chr1	158574773	158675460	100687	3
33236	Male	chr1	160368200	160604951	236751	3
72803	Male	chr1	161837570	162025659	188089	1
37709	Male	chr1	161862669	161985139	122470	1
12195	Female	chr1	161873325	162338511	465186	1
31669	Female	chr1	161985079	162579746	594667	1
49178	Male	chr1	162194947	162326846	131899	1
40359	Male	chr1	162194947	162326846	131899	1
33076	Male	chr1	162194947	162326846	131899	1
26336	Male	chr1	162326786	164137610	1810824	1
46181	Female	chr1	162639861	162935999	296138	3
19560	Female	chr1	163760542	172532315	8771773	1
15138	Male	chr1	164099272	170502726	6403454	1
9137	Male	chr1	164116498	190885553	26769055	1
33233	Male	chr1	165184099	177702986	12518887	3
71894	Male	chr1	166094813	168353404	2258591	3
45756	Male	chr1	166496864	169719203	3222339	1
14636	Male	chr1	166707912	166909355	201443	1
33627	Female	chr1	166716564	166910529	193965	1
48823	Male	chr1	166716564	166953889	237325	1
18108	Male	chr1	168991860	174645488	5653628	1
10925	Male	chr1	170099984	179914925	9814941	1
6463	Female	chr1	172634310	172765778	131468	1
51648	Male	chr1	172705401	172823576	118175	1
29544	Male	chr1	173715469	173971426	255957	3
31238	Male	chr1	173715469	173971426	255957	3
38011	Male	chr1	173715493	173995621	280128	3
47603	Female	chr1	173715493	173995621	280128	3
38281	Female	chr1	175333878	190572320	15238442	3
11539	Female	chr1	176471979	178597670	2125691	1
68375	Male	chr1	177744878	179653056	1908178	1
13387	Male	chr1	178294383	178749915	455532	1
14842	Female	chr1	178294583	178484236	189653	3
33668	Male	chr1	178439526	178564910	125384	3
72562	Female	chr1	178553961	178743695	189734	3
68376	Male	chr1	178980821	179988027	1007206	3
45344	Male	chr1	179036778	179356823	320045	1
42564	Male	chr1	179239782	179402576	162794	1
53084	Male	chr1	180720258	180861150	140892	1
15251	Male	chr1	182792042	183582499	790457	3
49995	Male	chr1	183093107	184848265	1755158	1
37404	Male	chr1	184362477	185017591	655114	3
50871	Male	chr1	185246462	186025912	779450	3
46933	Female	chr1	185246462	186025912	779450	3
37404	Male	chr1	185246462	186025912	779450	3
11539	Female	chr1	185316273	186433248	1116975	1
66092	Male	chr1	185891795	187713958	1822163	3
58499	Male	chr1	186312851	186473654	160803	1
38720	Male	chr1	186876423	187228255	351832	1
43606	Female	chr1	186996638	187392697	396059	1
35147	Male	chr1	186996638	187430112	433474	1
73229	Male	chr1	187040172	187458320	418148	3
57219	Male	chr1	187101823	187228255	126432	1
52771	Female	chr1	187193922	187616717	422795	1
37553	Male	chr1	187359174	187481171	121997	1
44060	Female	chr1	187359174	187481171	121997	1
27619	Male	chr1	187359174	187592071	232897	3
49574	Male	chr1	187458260	187616717	158457	1
70831	Male	chr1	187528651	187837565	308914	1
33512	Male	chr1	187616657	187776739	160082	1
59983	Male	chr1	187616657	187776739	160082	1
70126	Male	chr1	187616657	187776739	160082	1
48663	Female	chr1	187616657	187776739	160082	1
41676	Male	chr1	187616657	187776739	160082	1
67971	Male	chr1	187616657	187776739	160082	1
69200	Male	chr1	187616657	187776739	160082	1
43609	Female	chr1	187616657	187776739	160082	1
64576	Male	chr1	187616657	187776739	160082	1
51693	Male	chr1	187616657	187776739	160082	1
75018	Male	chr1	187616657	187776739	160082	1
59431	Male	chr1	187616657	187776739	160082	1
70252	Male	chr1	187616657	187776739	160082	1
38130	Male	chr1	187713898	187837565	123667	1
55485	Female	chr1	187755088	188330546	575458	1
53059	Female	chr1	187950568	188070956	120388	3
53058	Female	chr1	187950568	188070956	120388	3
41530	Female	chr1	188040748	188206303	165555	1
38820	Male	chr1	188464297	188599087	134790	1
73850	Female	chr1	189566692	189924454	357762	1
40429	Female	chr1	189788109	189988846	200737	1
53606	Male	chr1	189961387	190094236	132849	1
34563	Female	chr1	191588922	191743877	154955	1
35030	Male	chr1	191609853	191840627	230774	1
53702	Male	chr1	192297102	192554639	257537	3
29373	Female	chr1	193201715	199989197	6787482	1
23562	Female	chr1	193467178	195327851	1860673	1
33668	Male	chr1	193563775	193689924	126149	1
42916	Female	chr1	193736828	193954303	217475	1
48229	Male	chr1	193833782	193954303	120521	1
50642	Female	chr1	194443324	200797579	6354255	1
44149	Male	chr1	195091834	195211301	119467	3
43431	Male	chr1	195091834	195211301	119467	3
44811	Male	chr1	195091834	195211301	119467	3
44127	Male	chr1	195091834	195211301	119467	3
40953	Male	chr1	195091834	195211301	119467	3
39083	Female	chr1	195091834	195211301	119467	3
31448	Male	chr1	195697303	197351256	1653953	1
42162	Male	chr1	196358723	196477688	118965	3
39825	Female	chr1	196551855	196701919	150064	3
42453	Female	chr1	196808087	196960191	152104	1
38786	Male	chr1	196808087	196960191	152104	1
40640	Female	chr1	196808087	196999803	191716	1
67708	Male	chr1	196831340	196960191	128851	1
40506	Female	chr1	196831340	197036347	205007	1
44632	Male	chr1	196869829	196999803	129974	1
40586	Male	chr1	196869829	196999803	129974	1
44436	Male	chr1	196869829	196999803	129974	1
44404	Female	chr1	199451038	199750940	299902	1
60995	Male	chr1	199817074	200669184	852110	3
20395	Female	chr1	202424414	202716759	292345	3
23843	Male	chr1	202671058	203074930	403872	1
43749	Male	chr1	202858575	202980974	122399	3
14654	Female	chr1	203815224	208470164	4654940	1
20395	Female	chr1	204650321	213492359	8842038	3
44520	Male	chr1	210285241	210580313	295072	3
50423	Female	chr1	210974234	211101229	126995	3
42079	Male	chr1	213639674	213797461	157787	1
44839	Male	chr1	213797401	217925542	4128141	1
21815	Female	chr1	213957083	214708747	751664	1
36613	Female	chr1	215743778	215873668	129890	1
17799	Male	chr1	216786781	239050360	22263579	3
31329	Female	chr1	216924916	218699032	1774116	1
69920	Female	chr1	218033552	218260125	226573	3
44839	Male	chr1	218331322	227567528	9236206	1
39080	Male	chr1	218491680	218614948	123268	3
56690	Female	chr1	218871862	223764950	4893088	1
23846	Male	chr1	219060150	219930039	869889	3
20395	Female	chr1	219929978	220162396	232418	3
69814	Female	chr1	220235349	221262747	1027398	1
66584	Male	chr1	220438811	222710510	2271699	1
36057	Female	chr1	220766217	222137134	1370917	1
59462	Female	chr1	220821714	221578866	757152	1
30099	Female	chr1	220888000	247174955	26286955	3
41660	Female	chr1	221137069	221393808	256739	3
43719	Male	chr1	221496356	221594468	98112	3
19111	Male	chr1	221747679	226350292	4602613	3
15392	Female	chr1	222618562	222952166	333604	1
42588	Male	chr1	223277436	223562976	285540	1
29226	Male	chr1	224982555	233714097	8731542	3
38346	Male	chr1	225101323	225626288	524965	3
40572	Male	chr1	225837038	226399313	562275	3
24635	Female	chr1	226598865	247174955	20576090	3
46099	Female	chr1	226853325	226970329	117004	3
49274	Male	chr1	226853325	226970329	117004	3
40488	Female	chr1	229786409	229877176	90767	3
36214	Female	chr1	229786409	229877176	90767	3
45592	Female	chr1	229786409	229877176	90767	3
42084	Male	chr1	229786409	229877176	90767	3
35087	Male	chr1	229786409	229877176	90767	3
39533	Male	chr1	229786409	229877176	90767	3
33619	Male	chr1	229786409	229877176	90767	3
64050	Male	chr1	229786409	229877176	90767	3
47858	Male	chr1	229786409	229877176	90767	3
53671	Male	chr1	229786409	229877176	90767	3
46385	Female	chr1	229786409	229877176	90767	3
67195	Male	chr1	229786409	229877176	90767	3
70239	Female	chr1	229800715	230007247	206532	1
33036	Male	chr1	229815484	230007247	191763	3
69669	Male	chr1	230123706	230514567	390861	1
71945	Male	chr1	230142484	230199279	56795	3
44869	Female	chr1	230142484	230199279	56795	3
52449	Female	chr1	231421705	233563901	2142196	3
42856	Male	chr1	231584935	247174728	15589793	3
53051	Male	chr1	232439159	247174728	14735569	3
44150	Male	chr1	232815653	233024106	208453	1
39593	Female	chr1	232815653	233024106	208453	1
41083	Female	chr1	233405168	233633685	228517	3
68372	Male	chr1	233480182	233801202	321020	3
39575	Male	chr1	233480182	233926779	446597	1
18670	Male	chr1	233572294	233765379	193085	3
22895	Male	chr1	233603289	233777605	174316	1
39241	Male	chr1	233609099	233892674	283575	3
19461	Male	chr1	233610180	233740901	130721	3
57287	Male	chr1	233869197	234778032	908835	3
26435	Female	chr1	234628949	234993238	364289	3
51263	Male	chr1	234682850	234833254	150404	3
66486	Female	chr1	234682850	234833254	150404	3
38523	Male	chr1	234682850	234833254	150404	3
39994	Female	chr1	234682850	234833254	150404	3
63897	Male	chr1	234682850	234833254	150404	3
40121	Male	chr1	234682850	234833254	150404	3
18465	Male	chr1	234714944	235297950	583006	3
49130	Male	chr1	234874332	235450012	575680	3
74944	Male	chr1	235257727	235588430	330703	3
27226	Male	chr1	235761429	235844177	82748	1
39241	Male	chr1	235967349	236067371	100022	3
26302	Male	chr1	236022083	236968819	946736	3
27145	Female	chr1	236184659	236641583	456924	1
68062	Male	chr1	236254740	236641583	386843	3
33623	Female	chr1	236254740	236641583	386843	3
56228	Female	chr1	236618737	236774636	155899	1
18258	Female	chr1	236931881	243732145	6800264	1
38182	Male	chr1	237357476	237725411	367935	3
61752	Female	chr1	237679947	237808113	128166	1
44839	Male	chr1	237874792	239529050	1654258	1
37791	Male	chr1	237874792	247174728	9299936	1
69982	Male	chr1	238005597	238339386	333789	3
40472	Male	chr1	238179801	242315604	4135803	1
20848	Male	chr1	238201406	238520247	318841	1
41412	Male	chr1	238763021	239043331	280310	3
46013	Male	chr1	239167362	240154252	986890	3
19889	Female	chr1	239527838	247174956	7647118	3
48126	Male	chr1	239566160	239891254	325094	3
63734	Female	chr1	239891194	240186262	295068	1
50501	Male	chr1	239953137	240238234	285097	3
45511	Female	chr1	240154192	243175543	3021351	3
21692	Female	chr1	240306792	242935904	2629112	1
68622	Male	chr1	240336335	240917128	580793	3
57288	Male	chr1	240382085	247174728	6792643	3
68091	Male	chr1	240468081	241095937	627856	1
45863	Male	chr1	240679837	241107974	428137	3
20537	Male	chr1	240770319	243153373	2383054	1
52452	Female	chr1	240877936	241107974	230038	3
45713	Female	chr1	240877936	241107974	230038	3
34427	Male	chr1	240982482	245149365	4166883	1
33496	Female	chr1	241067197	242554483	1487286	1
58642	Male	chr1	241447817	241663999	216182	1
41180	Male	chr1	241447817	242392502	944685	1
44327	Female	chr1	241447817	244147395	2699578	1
37564	Male	chr1	241612203	241699649	87446	1
57688	Male	chr1	241675522	241821101	145579	1
22726	Male	chr1	241894672	244064931	2170259	3
52603	Male	chr1	242012784	242748303	735519	1
12157	Male	chr1	242084938	242222520	137582	1
45863	Male	chr1	242312774	243820959	1508185	3
44391	Male	chr1	242591762	247174728	4582966	1
38552	Female	chr1	242606266	243768115	1161849	1
74210	Male	chr1	242664623	242872155	207532	3
57395	Female	chr1	242696533	243043596	347063	3
12480	Female	chr1	243006404	244452092	1445688	1
50175	Female	chr1	243165860	243761514	595654	3
17771	Male	chr1	243172560	243732145	559585	3
29558	Male	chr1	243172560	243732145	559585	3
24596	Female	chr1	243172560	243732145	559585	3
45323	Male	chr1	243301797	244223078	921281	3
57395	Female	chr1	243339796	243451136	111340	3
34883	Male	chr1	243495339	243698465	203126	1
71082	Male	chr1	243533978	244531603	997625	1
71082	Male	chr1	243533978	244531603	997625	1
43346	Male	chr1	243705616	243774361	68745	3
42656	Female	chr1	243752646	244768635	1015989	3
43928	Male	chr1	243868416	244715952	847536	3
35844	Female	chr1	243897544	244235677	338133	3
21269	Male	chr1	244015245	244581077	565832	1
31283	Female	chr1	244023768	244879773	856005	3
44568	Male	chr1	244023768	244884500	860732	1
12828	Male	chr1	244032813	244085210	52397	1
48627	Male	chr1	244066385	244208236	141851	3
43550	Female	chr1	244090744	244235677	144933	1
34878	Female	chr1	244117639	244419346	301707	1
32875	Male	chr1	244208176	244273901	65725	3
44909	Male	chr1	244218213	244732724	514511	1
43610	Female	chr1	244233360	244732724	499364	3
44404	Female	chr1	244233360	244768635	535275	3
30065	Female	chr1	244261169	244752924	491755	3
49967	Female	chr1	244267551	244433978	166427	1
48599	Male	chr1	244267551	244433978	166427	1
43626	Male	chr1	244267551	244433978	166427	1
58257	Male	chr1	244267551	244433978	166427	1
48177	Male	chr1	244315948	244433978	118030	1
17182	Male	chr1	244327635	244439041	111406	1
42272	Male	chr1	244356074	244685883	329809	3
39651	Male	chr1	244356074	244722589	366515	1
22634	Female	chr1	244388069	247174956	2786887	1
37935	Male	chr1	244445299	244807050	361751	3
13820	Male	chr1	244539114	244645996	106882	1
20293	Male	chr1	244539314	244907583	368269	3
69345	Male	chr1	244637298	245139930	502632	3
45541	Female	chr1	244674787	244732724	57937	1
47347	Male	chr1	244732664	244884500	151836	3
24382	Female	chr1	244752924	244907583	154659	1
33311	Female	chr1	244789635	244874023	84388	3
40558	Female	chr1	244840659	244913171	72512	3
32777	Female	chr1	244899229	245342805	443576	3
32765	Male	chr1	244899229	245342805	443576	3
43448	Female	chr1	244935422	245200521	265099	3
54383	Male	chr1	244976996	245032455	55459	3
54375	Male	chr1	245104064	245664598	560534	3
49860	Female	chr1	245111250	245293191	181941	3
30065	Female	chr1	245160754	245475623	314869	3
43610	Female	chr1	245160784	245468003	307219	3
23882	Male	chr1	245175519	245228520	53001	1
75193	Male	chr1	245240474	245368777	128303	1
46626	Male	chr1	245240474	245468003	227529	3
3447	Male	chr1	245247291	245373697	126406	1
35844	Female	chr1	245627784	245768855	141071	3
22916	Male	chr1	245634707	247174956	1540249	3
33062	Female	chr1	245722005	245928094	206089	1
37709	Male	chr1	245828056	246204828	376772	1
42609	Male	chr1	245883123	246339819	456696	3
45166	Male	chr1	245902945	246339819	436874	3
34604	Male	chr1	245902945	246339819	436874	3
75001	Male	chr1	245902945	246339819	436874	3
59737	Female	chr1	245902945	246339819	436874	3
52470	Male	chr1	245902945	246339819	436874	3
53060	Female	chr1	245902945	246339819	436874	3
61467	Male	chr1	245902945	246339819	436874	3
37228	Male	chr1	245902945	246647473	744528	3
47306	Male	chr1	245902945	246855500	952555	3
26570	Male	chr1	245902945	247042898	1139953	3
11933	Female	chr1	245912655	246353057	440402	3
14376	Male	chr1	245912655	246702560	789905	3
14483	Male	chr1	245912655	246751672	839017	3
26107	Female	chr1	245912855	246352918	440063	3
15324	Male	chr1	245912855	246352918	440063	3
18725	Male	chr1	245912855	246352918	440063	3
30581	Female	chr1	245912855	246352918	440063	3
19302	Male	chr1	245912855	246751533	838678	3
20626	Female	chr1	245912855	246751533	838678	3
42839	Female	chr1	245928034	246647473	719439	3
40125	Female	chr1	245940818	246297026	356208	3
29883	Male	chr1	245993856	246198036	204180	3
23147	Male	chr1	246037083	246146581	109498	1
46002	Male	chr1	246137984	246246967	108983	1
65094	Male	chr1	246137984	246836783	698799	3
34769	Male	chr1	246137984	246836783	698799	3
62899	Male	chr1	246137984	246836783	698799	3
48782	Male	chr1	246137984	246836783	698799	3
37418	Male	chr1	246221554	246339819	118265	3
16011	Male	chr1	246314796	246495754	180958	1
19170	Male	chr1	246314796	246495754	180958	3
32777	Female	chr1	246322783	246495783	173000	3
32765	Male	chr1	246322783	246495783	173000	3
71897	Male	chr1	246322783	246495783	173000	3
52592	Female	chr1	246322843	246495783	172940	3
28275	Female	chr1	246368101	246702421	334320	1
51234	Male	chr1	246373722	246495783	122061	1
54217	Female	chr1	246391559	246855500	463941	3
36671	Male	chr1	246448951	246647473	198522	1
28264	Male	chr1	246463995	246683064	219069	1
28288	Male	chr1	246463995	246683064	219069	1
43264	Female	chr1	246495723	246586398	90675	3
52539	Male	chr1	246495723	246586398	90675	3
44863	Male	chr1	246495723	246647473	151750	3
34021	Male	chr1	246607076	247174728	567652	1
53039	Female	chr1	246818971	246911471	92500	3
40667	Male	chr1	246818971	246936689	117718	3
70246	Female	chr1	246818971	246971681	152710	3
73725	Female	chr1	246963923	247053662	89739	1
64208	Male	chr1	247075816	247174728	98912	3
31958	Male	chr1	247079978	247152132	72154	3
48903	Male	chr1	247088655	247174728	86073	3
29023	Male	chr10	115543	451742	336199	1
19465	Female	chr10	115543	1922378	1806835	3
25060	Female	chr10	115543	15651534	15535991	1
65398	Male	chr10	128680	225945	97265	3
33185	Female	chr10	128680	681123	552443	1
42623	Male	chr10	128680	779665	650985	3
41368	Male	chr10	128680	5274334	5145654	3
34191	Female	chr10	128680	6841656	6712976	3
53306	Male	chr10	128680	6869708	6741028	3
45476	Male	chr10	128680	12906813	12778133	3
45307	Female	chr10	128680	16694314	16565634	3
21736	Male	chr10	144508	360879	216371	1
33271	Female	chr10	215071	396871	181800	1
17069	Female	chr10	238463	451742	213279	3
33561	Male	chr10	238529	446953	208424	3
69200	Male	chr10	268544	670960	402416	3
27040	Female	chr10	287839	352082	64243	3
31891	Female	chr10	360818	451742	90924	3
27209	Female	chr10	365035	829594	464559	3
30764	Male	chr10	409265	637337	228072	3
65756	Male	chr10	418193	510269	92076	1
48392	Female	chr10	426747	704987	278240	1
43342	Female	chr10	432805	877622	444817	3
13685	Male	chr10	440753	879167	438414	3
30065	Female	chr10	474201	546959	72758	1
49574	Male	chr10	590206	829594	239388	3
22959	Male	chr10	766547	971126	204579	1
30065	Female	chr10	945835	1250680	304845	3
47898	Male	chr10	1006006	1136595	130589	3
36345	Male	chr10	1014910	1116104	101194	3
54409	Female	chr10	1169577	6841656	5672079	3
38882	Female	chr10	1274040	1378052	104012	3
51372	Female	chr10	1367945	1437070	69125	3
16721	Female	chr10	1572012	1954762	382750	3
26360	Male	chr10	1719574	1783818	64244	3
17178	Male	chr10	1791877	2026191	234314	1
55441	Male	chr10	1924838	1978308	53470	3
51615	Female	chr10	1924838	1978308	53470	3
50128	Female	chr10	1924838	1978308	53470	3
37645	Female	chr10	1978248	3081215	1102967	3
37708	Female	chr10	2176653	2341477	164824	1
49273	Male	chr10	2236253	2573056	336803	1
52348	Male	chr10	2413617	2531866	118249	1
39625	Male	chr10	2413617	2531866	118249	1
48636	Male	chr10	2420068	2531866	111798	1
23403	Male	chr10	2518261	3140309	622048	3
36044	Male	chr10	2663957	3129478	465521	3
25228	Female	chr10	2669093	3147345	478252	3
14697	Male	chr10	2685191	3114260	429069	3
13817	Male	chr10	2685191	3114260	429069	3
27362	Male	chr10	2685391	3114121	428730	3
23258	Male	chr10	2685391	3114121	428730	3
30334	Female	chr10	2685391	3114121	428730	3
20853	Female	chr10	2685391	3125543	440152	3
45443	Female	chr10	2686834	3102048	415214	3
52603	Male	chr10	2686834	3116378	429544	3
40159	Male	chr10	2686834	3116378	429544	3
38972	Male	chr10	2696918	2763905	66987	3
35986	Male	chr10	3171615	3238680	67065	1
63106	Female	chr10	3171615	3511881	340266	1
49479	Male	chr10	3227831	3319435	91604	3
52862	Female	chr10	3898706	4267678	368972	1
52861	Female	chr10	3898706	4267678	368972	1
24274	Female	chr10	4425293	4483026	57733	1
26887	Female	chr10	4862814	5186815	324001	1
56450	Female	chr10	5066258	5123621	57363	3
51399	Male	chr10	5066258	5446234	379976	3
38359	Male	chr10	5104577	5186815	82238	3
40712	Male	chr10	5104577	5186815	82238	3
36307	Male	chr10	5104577	5215365	110788	3
37558	Male	chr10	5110774	5251482	140708	3
37227	Male	chr10	5110774	5251482	140708	3
36442	Male	chr10	5110774	5251482	140708	3
41988	Male	chr10	5110774	5251482	140708	3
41994	Male	chr10	5123561	5251482	127921	3
36505	Male	chr10	5123561	5251482	127921	3
41155	Male	chr10	5123561	5274334	150773	3
40365	Male	chr10	5215305	5678125	462820	1
23199	Female	chr10	5697168	5751014	53846	3
30976	Male	chr10	5697168	5751014	53846	3
13010	Male	chr10	6717477	6873415	155938	3
19397	Male	chr10	6717677	6873276	155599	3
43965	Female	chr10	6754004	6869708	115704	1
39372	Male	chr10	6754004	6869708	115704	1
42491	Male	chr10	6754004	6869708	115704	3
44156	Male	chr10	6754004	6869708	115704	3
44104	Female	chr10	6754004	6869708	115704	3
73480	Male	chr10	6754004	6869708	115704	3
44295	Female	chr10	6754004	6869708	115704	3
63538	Male	chr10	6754004	6937879	183875	3
47319	Female	chr10	6937819	7109743	171924	1
51586	Female	chr10	7078581	7235349	156768	3
42836	Male	chr10	7078581	7235349	156768	3
49479	Male	chr10	7495737	7781489	285752	3
30077	Male	chr10	8059773	8235877	176104	3
14177	Female	chr10	8118746	8408609	289863	3
35668	Female	chr10	8123607	8424620	301013	3
22806	Male	chr10	8408409	9006259	597850	3
24250	Female	chr10	8597490	9074240	476750	3
29182	Male	chr10	9450305	9567177	116872	1
70891	Female	chr10	9558556	9725075	166519	1
60779	Female	chr10	9758610	9915756	157146	1
38130	Male	chr10	9758610	9915756	157146	1
40490	Male	chr10	9777558	9973329	195771	3
20026	Male	chr10	10278385	10900374	621989	3
41015	Male	chr10	11183670	11356733	173063	1
41496	Male	chr10	11197066	11325131	128065	1
39161	Male	chr10	11225373	11384919	159546	1
37863	Female	chr10	11255341	11421759	166418	1
38513	Male	chr10	11289933	11453047	163114	1
43058	Female	chr10	12262031	13044043	782012	3
40027	Male	chr10	12844106	13178666	334560	3
39339	Male	chr10	14255741	14649586	393845	3
48991	Female	chr10	15627504	16115544	488040	1
26838	Female	chr10	16806916	17144927	338011	3
67246	Female	chr10	16929665	17307050	377385	3
63183	Male	chr10	19013124	22708266	3695142	1
37797	Female	chr10	19457889	19863170	405281	1
17121	Male	chr10	19654771	20893196	1238425	1
23473	Male	chr10	20050475	20691971	641496	3
17115	Male	chr10	22642140	33352828	10710688	3
46883	Male	chr10	24604401	24725582	121181	1
14737	Female	chr10	26668762	29234783	2566021	1
29550	Female	chr10	27809335	38724808	10915473	3
34095	Female	chr10	27922943	38466210	10543267	3
31936	Male	chr10	28459405	29418877	959472	3
34234	Female	chr10	28459405	29418877	959472	3
37479	Male	chr10	28816744	28937335	120591	1
37475	Male	chr10	29282485	29418877	136392	3
7523	Female	chr10	30862416	32903371	2040955	1
66648	Male	chr10	31204091	31605881	401790	3
20535	Male	chr10	32255633	34327080	2071447	1
65491	Female	chr10	33264445	33326779	62334	3
29017	Male	chr10	34272514	38716007	4443493	1
35305	Male	chr10	34749425	35019478	270053	1
27585	Female	chr10	34757094	34838279	81185	1
33109	Male	chr10	34794802	35128420	333618	3
44446	Male	chr10	34936559	35019478	82919	1
40371	Male	chr10	34955423	35372309	416886	3
52037	Female	chr10	34961455	35120130	158675	3
30318	Male	chr10	35012212	35110403	98191	1
31492	Female	chr10	35066959	35220497	153538	3
28800	Male	chr10	35066959	35220497	153538	3
37936	Female	chr10	35120070	35205098	85028	3
71894	Male	chr10	35120070	35205098	85028	3
41379	Male	chr10	35120070	35205098	85028	3
69205	Female	chr10	35178675	35341821	163146	3
27891	Male	chr10	35179617	35234576	54959	3
16229	Female	chr10	35179617	35333076	153459	3
17551	Male	chr10	35179617	35513347	333730	3
63536	Female	chr10	35201672	35431923	230251	3
22891	Male	chr10	35213818	35333076	119258	3
35263	Male	chr10	35215250	35348927	133677	3
67390	Male	chr10	35228646	35543557	314911	3
48931	Male	chr10	35228646	35655407	426761	3
63536	Female	chr10	35506804	35728927	222123	3
26358	Male	chr10	35989921	36924925	935004	3
43676	Male	chr10	36060547	36173418	112871	3
46958	Female	chr10	36355314	36527772	172458	1
35307	Male	chr10	36527712	36922337	394625	3
37818	Female	chr10	36527712	36922337	394625	3
36217	Female	chr10	38195997	38466210	270213	3
49508	Male	chr10	43288081	55324785	12036704	3
33545	Male	chr10	43288081	55324785	12036704	3
69782	Male	chr10	45411447	45480603	69156	3
42160	Male	chr10	46400346	46560493	160147	1
44061	Male	chr10	46400346	46560493	160147	1
45109	Male	chr10	46400346	46560493	160147	1
34215	Male	chr10	46400346	46560493	160147	1
58498	Male	chr10	46400346	46560493	160147	1
46083	Male	chr10	46400346	46560493	160147	1
47809	Male	chr10	46400346	46560493	160147	1
34163	Female	chr10	46400346	46560493	160147	1
25658	Male	chr10	46400346	46560493	160147	1
29223	Male	chr10	46400346	46560493	160147	1
34974	Female	chr10	46400346	46560493	160147	1
44392	Male	chr10	46400346	46560493	160147	1
48332	Male	chr10	46400346	46560493	160147	1
70831	Male	chr10	46400346	46560493	160147	1
27771	Male	chr10	46400346	46560493	160147	1
36472	Male	chr10	46400346	46560493	160147	1
38444	Male	chr10	46400346	46560493	160147	1
39741	Male	chr10	46400346	46560493	160147	1
42047	Male	chr10	46400346	46560493	160147	1
48265	Male	chr10	46400346	46560493	160147	1
55233	Female	chr10	46400346	46560493	160147	1
28782	Male	chr10	46400346	46560493	160147	1
32276	Male	chr10	46400346	46560493	160147	1
35801	Male	chr10	46400346	46560493	160147	1
44771	Female	chr10	46400346	46560493	160147	1
45145	Male	chr10	46400346	46560493	160147	1
45756	Male	chr10	46400346	46560493	160147	1
58499	Male	chr10	46400346	46560493	160147	1
44520	Male	chr10	46400346	46560493	160147	1
45201	Female	chr10	46400346	46560493	160147	1
30466	Male	chr10	46400346	46560493	160147	1
47347	Male	chr10	46400346	46560493	160147	1
27405	Male	chr10	46400346	46560493	160147	1
39625	Male	chr10	46400346	46560493	160147	1
45963	Male	chr10	46400346	46560493	160147	1
35089	Male	chr10	46400346	46560493	160147	1
42323	Male	chr10	46400346	46560493	160147	1
37475	Male	chr10	46400346	46568287	167941	1
65653	Male	chr10	46400346	46568287	167941	1
66120	Male	chr10	46400346	46568287	167941	1
27221	Male	chr10	46400346	46568287	167941	1
51581	Male	chr10	46400346	46568287	167941	1
61699	Male	chr10	46400346	46568287	167941	1
61752	Female	chr10	46400346	46568287	167941	1
26170	Male	chr10	46400346	46568287	167941	1
27434	Male	chr10	46400346	46568287	167941	1
33620	Male	chr10	46400346	46568287	167941	1
33943	Male	chr10	46400346	46568287	167941	1
37572	Male	chr10	46400346	46568287	167941	1
45112	Male	chr10	46400346	46568287	167941	1
48150	Male	chr10	46400346	46568287	167941	1
50966	Male	chr10	46400346	46568287	167941	1
69197	Male	chr10	46400346	46568287	167941	1
54409	Female	chr10	46400346	46568287	167941	1
68935	Male	chr10	46400346	46568287	167941	1
32403	Male	chr10	46400346	46568287	167941	1
35331	Male	chr10	46400346	46568287	167941	1
37860	Male	chr10	46400346	46568287	167941	1
43286	Male	chr10	46400346	46568287	167941	1
45675	Male	chr10	46400346	46568287	167941	1
45072	Male	chr10	46400346	46568287	167941	1
49429	Male	chr10	46400346	46568287	167941	1
55431	Male	chr10	46400346	46568287	167941	1
41097	Male	chr10	46400346	46568287	167941	1
45764	Male	chr10	46400346	46568287	167941	1
59022	Male	chr10	46400346	46568287	167941	1
27192	Male	chr10	46400346	46568287	167941	1
33236	Male	chr10	46400346	46568287	167941	1
44013	Male	chr10	46400346	46568287	167941	1
55454	Male	chr10	46400346	46568287	167941	1
67143	Female	chr10	46400346	46568287	167941	1
73045	Female	chr10	46400346	46568287	167941	1
73369	Male	chr10	46400346	46568287	167941	1
33828	Male	chr10	46400346	46568287	167941	1
40988	Male	chr10	46400346	46568287	167941	1
44469	Male	chr10	46400346	46568287	167941	1
48628	Male	chr10	46400346	46568287	167941	1
51245	Male	chr10	46400346	46568287	167941	1
57726	Male	chr10	46400346	46568287	167941	1
65746	Male	chr10	46400346	46568287	167941	1
26922	Male	chr10	46400346	46568287	167941	1
27406	Male	chr10	46400346	46568287	167941	1
37227	Male	chr10	46400346	46568287	167941	1
38131	Male	chr10	46400346	46568287	167941	1
38371	Male	chr10	46400346	46568287	167941	1
38768	Male	chr10	46400346	46568287	167941	1
52040	Male	chr10	46400346	46568287	167941	1
45863	Male	chr10	46400346	46568287	167941	1
33616	Male	chr10	46400346	46568287	167941	1
40172	Male	chr10	46400346	46568287	167941	1
34427	Male	chr10	46400346	46568287	167941	1
45504	Male	chr10	46400346	46568287	167941	1
62771	Female	chr10	46400346	46568287	167941	1
71940	Female	chr10	46400346	46568287	167941	1
73853	Male	chr10	46400346	46568287	167941	1
28388	Male	chr10	46400346	46568287	167941	1
33012	Male	chr10	46400346	46568287	167941	1
34299	Male	chr10	46400346	46568287	167941	1
42491	Male	chr10	46400346	46568287	167941	1
38803	Male	chr10	46400346	46568287	167941	1
44345	Male	chr10	46400346	46568287	167941	1
31475	Male	chr10	46400346	46568287	167941	1
48226	Female	chr10	46400346	46568287	167941	1
52632	Female	chr10	46400346	46568287	167941	1
30337	Female	chr10	46400346	46568287	167941	1
33233	Male	chr10	46400346	46568287	167941	1
37263	Male	chr10	46400346	46568287	167941	1
39166	Male	chr10	46400346	46568287	167941	1
39664	Male	chr10	46400346	46568287	167941	1
51682	Male	chr10	46400346	46568287	167941	1
43670	Male	chr10	46400346	46568287	167941	1
48499	Female	chr10	46400346	46568287	167941	1
52883	Female	chr10	46400346	46568287	167941	1
30280	Male	chr10	46400346	46568287	167941	1
34865	Female	chr10	46400346	46568287	167941	1
38624	Male	chr10	46400346	46568287	167941	1
66648	Male	chr10	46400346	46568287	167941	1
29701	Male	chr10	46400346	46568287	167941	1
38830	Male	chr10	46400346	46568287	167941	1
49567	Male	chr10	46400346	46568287	167941	1
49418	Male	chr10	46400346	46568287	167941	1
64287	Male	chr10	46400346	46568287	167941	1
32654	Male	chr10	46400346	46568287	167941	1
34021	Male	chr10	46400346	46568287	167941	1
63535	Female	chr10	46400346	46568287	167941	1
54109	Female	chr10	46400346	46568287	167941	1
38646	Male	chr10	46400346	46568287	167941	1
36673	Male	chr10	46400346	46568287	167941	1
27539	Male	chr10	46400346	46568287	167941	1
30072	Male	chr10	46400346	46568287	167941	1
32671	Male	chr10	46400346	46568287	167941	1
32765	Male	chr10	46400346	46568287	167941	1
34774	Male	chr10	46400346	46568287	167941	1
35642	Male	chr10	46400346	46568287	167941	1
38710	Male	chr10	46400346	46568287	167941	1
39065	Male	chr10	46400346	46568287	167941	1
39316	Male	chr10	46400346	46568287	167941	1
40501	Male	chr10	46400346	46568287	167941	1
40683	Male	chr10	46400346	46568287	167941	1
41777	Female	chr10	46400346	46568287	167941	1
44482	Male	chr10	46400346	46568287	167941	1
52412	Male	chr10	46400346	46568287	167941	1
55305	Male	chr10	46400346	46568287	167941	1
64201	Female	chr10	46400346	46568287	167941	1
75354	Male	chr10	46400346	46568287	167941	1
26567	Male	chr10	46400346	46568287	167941	1
39288	Male	chr10	46400346	46568287	167941	1
42745	Male	chr10	46400346	46568287	167941	1
28044	Male	chr10	46400346	46568287	167941	1
28506	Male	chr10	46400346	46568287	167941	1
28551	Male	chr10	46400346	46568287	167941	1
28800	Male	chr10	46400346	46568287	167941	1
30273	Male	chr10	46400346	46568287	167941	1
33072	Male	chr10	46400346	46568287	167941	1
34148	Male	chr10	46400346	46568287	167941	1
35892	Male	chr10	46400346	46568287	167941	1
36184	Male	chr10	46400346	46568287	167941	1
36889	Female	chr10	46400346	46568287	167941	1
37857	Male	chr10	46400346	46568287	167941	1
38196	Female	chr10	46400346	46568287	167941	1
38539	Male	chr10	46400346	46568287	167941	1
38366	Male	chr10	46400346	46568287	167941	1
40116	Male	chr10	46400346	46568287	167941	1
40399	Male	chr10	46400346	46568287	167941	1
45460	Male	chr10	46400346	46568287	167941	1
46937	Male	chr10	46400346	46568287	167941	1
50360	Female	chr10	46400346	46568287	167941	1
66245	Female	chr10	46400346	46568287	167941	1
67200	Male	chr10	46400346	46568287	167941	1
52840	Male	chr10	46400346	46568287	167941	1
39364	Male	chr10	46400346	46568287	167941	1
41940	Male	chr10	46400346	46568287	167941	1
34882	Male	chr10	46400346	46568287	167941	1
27737	Male	chr10	46400346	46568287	167941	1
40113	Male	chr10	46400346	46568287	167941	1
40203	Male	chr10	46400346	46568287	167941	1
47651	Male	chr10	46400346	46568287	167941	1
48131	Female	chr10	46400346	46568287	167941	1
64196	Female	chr10	46400346	46568287	167941	1
67393	Male	chr10	46400346	46568287	167941	1
67784	Male	chr10	46400346	46568287	167941	1
73480	Male	chr10	46400346	46568287	167941	1
38250	Male	chr10	46400346	46568287	167941	1
73047	Female	chr10	46400346	46568287	167941	1
35643	Male	chr10	46400346	46568287	167941	1
40449	Male	chr10	46400346	46568287	167941	1
39884	Male	chr10	46400346	46568287	167941	1
41144	Male	chr10	46400346	46568287	167941	1
41954	Male	chr10	46400346	46568287	167941	1
42244	Male	chr10	46400346	46568287	167941	1
43662	Male	chr10	46400346	46568287	167941	1
44230	Male	chr10	46400346	46568287	167941	1
48293	Female	chr10	46400346	46568287	167941	1
49571	Female	chr10	46400346	46568287	167941	1
50076	Male	chr10	46400346	46568287	167941	1
54378	Female	chr10	46400346	46568287	167941	1
64273	Female	chr10	46400346	46568287	167941	1
66398	Male	chr10	46400346	46568287	167941	1
66929	Male	chr10	46400346	46568287	167941	1
72797	Male	chr10	46400346	46568287	167941	1
62265	Male	chr10	46400346	46568287	167941	1
27246	Female	chr10	46400346	46568287	167941	1
31711	Male	chr10	46400346	46568287	167941	1
32790	Male	chr10	46400346	46568287	167941	1
33413	Male	chr10	46400346	46568287	167941	1
33513	Male	chr10	46400346	46568287	167941	1
34883	Male	chr10	46400346	46568287	167941	1
39232	Male	chr10	46400346	46568287	167941	1
39195	Male	chr10	46400346	46568287	167941	1
39908	Male	chr10	46400346	46568287	167941	1
40584	Male	chr10	46400346	46568287	167941	1
41956	Male	chr10	46400346	46568287	167941	1
41653	Male	chr10	46400346	46568287	167941	1
42736	Male	chr10	46400346	46568287	167941	1
43365	Male	chr10	46400346	46568287	167941	1
52434	Female	chr10	46400346	46568287	167941	1
63978	Male	chr10	46400346	46568287	167941	1
63880	Female	chr10	46400346	46568287	167941	1
71723	Male	chr10	46400346	46568287	167941	1
62478	Male	chr10	46400346	46568287	167941	1
33511	Male	chr10	46400346	46568287	167941	1
28609	Male	chr10	46400346	46568287	167941	1
31472	Male	chr10	46400346	46568287	167941	1
38451	Male	chr10	46400346	46568287	167941	1
38888	Male	chr10	46400346	46568287	167941	1
43872	Male	chr10	46400346	46568287	167941	1
44772	Male	chr10	46400346	46568287	167941	1
45542	Male	chr10	46400346	46568287	167941	1
46234	Male	chr10	46400346	46568287	167941	1
48126	Male	chr10	46400346	46568287	167941	1
37926	Male	chr10	46400346	46568287	167941	1
42536	Male	chr10	46400346	46568287	167941	1
41939	Male	chr10	46400346	46568287	167941	1
40505	Male	chr10	46400346	46568287	167941	1
40922	Male	chr10	46400346	46568287	167941	1
44691	Male	chr10	46400346	46568287	167941	1
38127	Male	chr10	46400346	46568287	167941	1
48594	Male	chr10	46400346	46568287	167941	1
52507	Female	chr10	46400346	46568287	167941	1
61489	Male	chr10	46400346	46568287	167941	1
27226	Male	chr10	46400346	46568287	167941	1
27573	Female	chr10	46400346	46568287	167941	1
29586	Male	chr10	46400346	46568287	167941	1
30318	Male	chr10	46400346	46568287	167941	1
33329	Male	chr10	46400346	46568287	167941	1
35462	Male	chr10	46400346	46568287	167941	1
38254	Male	chr10	46400346	46568287	167941	1
41379	Male	chr10	46400346	46568287	167941	1
45356	Male	chr10	46400346	46568287	167941	1
45344	Male	chr10	46400346	46568287	167941	1
68432	Female	chr10	46400346	46568287	167941	1
72273	Male	chr10	46400346	46568287	167941	1
73375	Female	chr10	46400346	46568287	167941	1
4451	Male	chr10	46400346	46568287	167941	1
6143	Male	chr10	46400346	46568287	167941	1
34976	Female	chr10	46400346	51237832	4837486	1
46065	Male	chr10	46400346	51237832	4837486	1
37419	Male	chr10	46400346	51237832	4837486	1
42088	Male	chr10	46404825	46568287	163462	1
42604	Male	chr10	46404825	46568287	163462	1
40589	Male	chr10	46404825	46568287	163462	1
39000	Male	chr10	46404825	46568287	163462	1
41090	Male	chr10	46404825	46568287	163462	1
43430	Male	chr10	46404825	46568287	163462	1
28821	Male	chr10	46404825	46568287	163462	1
43510	Male	chr10	46404825	46568287	163462	1
33251	Male	chr10	46404825	46568287	163462	1
32865	Male	chr10	46404825	46568287	163462	1
33409	Male	chr10	46404825	46568287	163462	1
39383	Male	chr10	46404825	46568287	163462	1
42589	Male	chr10	46404825	46568287	163462	1
21335	Female	chr10	46404918	51265057	4860139	1
69628	Female	chr10	47937023	48282046	345023	3
61021	Female	chr10	49062854	52062367	2999513	3
53121	Male	chr10	49062854	52062367	2999513	3
49624	Female	chr10	49062854	52062367	2999513	3
14552	Male	chr10	49151859	52085217	2933358	3
53059	Female	chr10	51679875	51805548	125673	3
53058	Female	chr10	51679875	51805548	125673	3
71421	Male	chr10	51679875	51805548	125673	3
63980	Male	chr10	51679875	51805548	125673	3
58180	Male	chr10	53646407	56043396	2396989	3
45446	Male	chr10	54146587	56542696	2396109	3
22149	Female	chr10	54480788	56156182	1675394	1
52130	Female	chr10	54673170	54953257	280087	1
71281	Female	chr10	54673170	54953257	280087	1
32177	Female	chr10	54673170	54953257	280087	1
49272	Male	chr10	54755771	55916802	1161031	3
44743	Male	chr10	54821476	54983743	162267	1
13782	Male	chr10	54856507	55186398	329891	1
31358	Male	chr10	54856707	55186259	329552	1
52198	Female	chr10	54860085	55216581	356496	1
49143	Male	chr10	55415689	57308799	1893110	1
52006	Female	chr10	55517072	55675294	158222	3
30324	Female	chr10	55595477	55866453	270976	1
51599	Male	chr10	56186356	56666199	479843	1
40361	Male	chr10	56273009	56470015	197006	1
71283	Male	chr10	56316874	56666199	349325	1
16921	Male	chr10	56346407	56655169	308762	1
49508	Male	chr10	56542636	56802473	259837	1
33545	Male	chr10	56542636	56802473	259837	1
48271	Female	chr10	56609255	56871826	262571	1
49820	Female	chr10	56609255	56871826	262571	1
25362	Male	chr10	56609255	56871826	262571	1
32160	Female	chr10	56609255	56871826	262571	1
12694	Male	chr10	56654908	57064837	409929	1
70252	Male	chr10	56766485	56987274	220789	1
71515	Female	chr10	56802413	56962568	160155	1
48305	Female	chr10	56871766	56987274	115508	1
16013	Male	chr10	57064637	57297826	233189	1
11749	Male	chr10	57126221	57366097	239876	1
40477	Male	chr10	57140358	57397989	257631	1
37699	Male	chr10	57140358	57696994	556636	1
20322	Female	chr10	57249334	63529738	6280404	1
55438	Male	chr10	58013947	58145152	131205	1
44577	Female	chr10	58013947	58145152	131205	1
74795	Male	chr10	58013947	58145152	131205	1
39338	Male	chr10	58013947	58145152	131205	1
43823	Male	chr10	58013947	58145152	131205	1
38006	Male	chr10	58013947	58145152	131205	1
42875	Female	chr10	58013947	58145152	131205	1
15742	Male	chr10	58044378	61652446	3608068	1
49767	Female	chr10	58505981	64007158	5501177	1
62560	Female	chr10	58643071	58934071	291000	1
40271	Male	chr10	58835974	59096806	260832	3
42870	Female	chr10	58870252	59036947	166695	3
72734	Female	chr10	58870252	59036947	166695	3
38323	Female	chr10	58870252	59036947	166695	3
50577	Male	chr10	59162409	59738369	575960	3
14382	Male	chr10	59261341	59578425	317084	1
21502	Male	chr10	61384288	66757836	5373548	1
31214	Male	chr10	64483373	64739858	256485	1
30491	Male	chr10	64544790	64739858	195068	1
30326	Female	chr10	64572966	64739858	166892	1
30704	Male	chr10	64572966	64739858	166892	1
30606	Female	chr10	64572966	64739858	166892	1
31222	Male	chr10	64572966	64739858	166892	1
32237	Male	chr10	64572966	64739858	166892	1
32001	Male	chr10	64586124	64685399	99275	1
31308	Male	chr10	64586124	64723970	137846	1
30494	Male	chr10	64586124	64762739	176615	1
18398	Female	chr10	64597726	64694491	96765	1
30059	Female	chr10	64597726	64704427	106701	1
31851	Male	chr10	64597726	64733517	135791	1
31388	Male	chr10	64607543	64694491	86948	1
31840	Male	chr10	64607543	64704427	96884	1
31848	Male	chr10	64607543	64723970	116427	1
31984	Female	chr10	64607543	64723970	116427	1
31844	Male	chr10	64607543	64739858	132315	1
31362	Male	chr10	64623090	64694491	71401	1
45201	Female	chr10	64670761	65142615	471854	1
64200	Female	chr10	67725140	67840524	115384	1
65222	Male	chr10	67725140	67840524	115384	1
66983	Male	chr10	67725140	67840524	115384	1
62765	Male	chr10	67725140	67840524	115384	1
71894	Male	chr10	67725140	67907613	182473	1
45101	Female	chr10	67947738	68076477	128739	1
37088	Female	chr10	67947738	68076477	128739	1
43497	Female	chr10	67947738	68207301	259563	1
45208	Male	chr10	67947738	68269142	321404	1
45864	Male	chr10	67985520	68171382	185862	1
39939	Female	chr10	68017701	68368825	351124	1
39975	Male	chr10	68076417	68207301	130884	3
40467	Female	chr10	68076417	68269142	192725	1
65094	Male	chr10	68076417	68299056	222639	1
28531	Female	chr10	68106197	68269142	162945	1
53739	Male	chr10	68234107	68407403	173296	3
60808	Male	chr10	68407343	68561915	154572	3
34161	Female	chr10	68407343	68561915	154572	3
75144	Male	chr10	68407343	68561915	154572	3
67703	Female	chr10	68523117	68859522	336405	1
43799	Male	chr10	68786860	68924269	137409	3
40462	Female	chr10	68954456	69123031	168575	3
75001	Male	chr10	69858093	70088331	230238	3
45198	Male	chr10	72267437	72461941	194504	1
10420	Female	chr10	72756875	73543398	786523	3
61649	Male	chr10	72887079	73458266	571187	1
48804	Female	chr10	72975772	76580457	3604685	3
23615	Female	chr10	73691407	77330651	3639244	1
41117	Female	chr10	75506495	75670484	163989	1
13780	Female	chr10	78385051	79842018	1456967	3
43525	Female	chr10	78917034	79047434	130400	1
41495	Female	chr10	79029413	79267465	238052	3
64420	Female	chr10	79766802	79920093	153291	3
36000	Male	chr10	80739721	83788125	3048404	1
40630	Male	chr10	80892422	88837361	7944939	1
42818	Male	chr10	81674576	81957986	283410	1
39953	Male	chr10	81674576	81957986	283410	3
68975	Male	chr10	81674576	81957986	283410	3
41338	Male	chr10	81674576	88814113	7139537	3
38872	Male	chr10	81674576	88837361	7162785	1
33398	Male	chr10	81674576	88837361	7162785	1
38747	Female	chr10	81674576	88837361	7162785	3
48371	Male	chr10	81674576	88837361	7162785	1
27605	Female	chr10	81674576	88837361	7162785	1
64914	Male	chr10	81674576	88837361	7162785	1
28079	Male	chr10	81674636	81800655	126019	3
11812	Female	chr10	81682644	88931994	7249350	1
17310	Male	chr10	81682844	88931855	7249011	1
34621	Male	chr10	82320977	82511125	190148	3
64659	Male	chr10	82374470	82639557	265087	3
29980	Female	chr10	82937868	93440683	10502815	1
43344	Male	chr10	83437385	83683968	246583	3
48410	Female	chr10	83528835	83598841	70006	3
49532	Female	chr10	83673727	83970865	297138	1
23991	Male	chr10	83826722	85521297	1694575	3
27670	Female	chr10	83955196	84423692	468496	1
27461	Male	chr10	84455181	85404559	949378	3
11389	Female	chr10	84765247	85211522	446275	1
49767	Female	chr10	84801969	85312687	510718	1
52042	Female	chr10	85010899	86376417	1365518	3
41099	Male	chr10	86407469	86484243	76774	3
52042	Female	chr10	86604752	86774271	169519	3
55453	Male	chr10	87641402	87860804	219402	1
49774	Male	chr10	87773905	87860804	86899	1
67918	Female	chr10	87941029	88301927	360898	3
36467	Male	chr10	88405705	88465230	59525	3
37935	Male	chr10	88414850	88465230	50380	3
28826	Male	chr10	88469712	88837361	367649	3
62734	Male	chr10	88577376	88695598	118222	3
43511	Male	chr10	92053418	92249339	195921	1
63979	Male	chr10	92089315	92580703	491388	3
42956	Male	chr10	92089315	92580703	491388	3
41948	Female	chr10	92089315	92580703	491388	3
42246	Female	chr10	92089315	92580703	491388	3
73622	Male	chr10	92877287	93907091	1029804	3
73605	Female	chr10	93426174	94079046	652872	3
24014	Male	chr10	93701276	93905566	204290	3
28253	Male	chr10	95374517	95459245	84728	1
41059	Male	chr10	96425423	96624151	198728	3
36749	Male	chr10	96458190	96583073	124883	1
42079	Male	chr10	96553218	96701734	148516	1
42079	Male	chr10	96624091	96701734	77643	1
33289	Male	chr10	96678860	102115984	5437124	1
64638	Female	chr10	98259971	98555749	295778	3
28274	Female	chr10	98934387	99112193	177806	3
52481	Male	chr10	100445146	101051914	606768	1
66455	Male	chr10	100500795	100757690	256895	3
74739	Female	chr10	101680113	101838639	158526	3
64285	Male	chr10	102424249	102841817	417568	1
25753	Female	chr10	103151193	103331479	180286	3
26376	Male	chr10	103257956	103334935	76979	1
26107	Female	chr10	103417583	103555799	138216	1
40976	Male	chr10	103759138	103897600	138462	3
27406	Male	chr10	104698673	105093258	394585	3
17033	Male	chr10	104880477	105045055	164578	3
13550	Female	chr10	105082318	119477159	14394841	1
34427	Male	chr10	106102428	106754416	651988	3
64738	Female	chr10	106949025	107332634	383609	1
66507	Male	chr10	106949025	107332634	383609	1
49067	Male	chr10	107086532	107210810	124278	3
44729	Male	chr10	107103631	107266405	162774	3
28905	Male	chr10	107103631	107306581	202950	3
72308	Male	chr10	107103631	107306581	202950	3
43444	Male	chr10	107103631	107306581	202950	3
37729	Male	chr10	107235794	107377229	141435	1
36984	Female	chr10	107926199	108046163	119964	3
38090	Female	chr10	107926199	108046163	119964	3
38949	Female	chr10	107926199	108094069	167870	3
49767	Female	chr10	107986998	109089141	1102143	1
42079	Male	chr10	108632665	110326198	1693533	3
34565	Female	chr10	109874300	115832783	5958483	1
49767	Female	chr10	110205451	111660716	1455265	1
41772	Male	chr10	110780690	113799896	3019206	1
33616	Male	chr10	112471169	113673658	1202489	3
8726	Male	chr10	112640306	112762907	122601	1
41127	Female	chr10	112762847	121290867	8528020	1
13772	Male	chr10	113731023	115677300	1946277	1
15104	Male	chr10	113731223	115677161	1945938	1
7451	Female	chr10	114024053	115626841	1602788	3
31664	Female	chr10	116412570	135253180	18840610	3
66389	Male	chr10	117619560	117877700	258140	3
55455	Female	chr10	118527776	120047595	1519819	1
15931	Male	chr10	118810035	121400282	2590247	3
40954	Male	chr10	120584539	120730487	145948	1
38968	Female	chr10	121098075	121264388	166313	3
66365	Male	chr10	121813354	122465270	651916	1
48712	Male	chr10	122273357	135253240	12979883	1
37834	Male	chr10	123781687	135253240	11471553	1
68975	Male	chr10	124433649	124590131	156482	1
42419	Male	chr10	125735024	135253240	9518216	1
51426	Male	chr10	125911563	130687805	4776242	1
11167	Female	chr10	126200326	135284309	9083983	1
16310	Female	chr10	126200525	135284169	9083644	1
60792	Male	chr10	126210273	126754325	544052	3
41953	Female	chr10	126660855	135253240	8592385	1
23258	Male	chr10	126911815	135284169	8372354	1
23772	Female	chr10	127827302	135284169	7456867	1
20062	Male	chr10	127846761	128870582	1023821	3
41530	Female	chr10	127855823	135253240	7397417	1
30296	Female	chr10	128076007	128553589	477582	3
52599	Male	chr10	128181000	135253240	7072240	1
40462	Female	chr10	128293016	135253240	6960224	1
50479	Female	chr10	128391858	128520290	128432	3
52252	Male	chr10	128391858	128547027	155169	1
44370	Male	chr10	128391858	128547027	155169	1
39468	Female	chr10	128720203	128916290	196087	1
44044	Female	chr10	128985555	131481475	2495920	3
40030	Female	chr10	128985555	135253240	6267685	1
11042	Female	chr10	129656943	135284308	5627365	1
24492	Female	chr10	130205988	135284168	5078180	1
60517	Female	chr10	130541865	135253240	4711375	1
41579	Female	chr10	130822767	135253240	4430473	1
35808	Female	chr10	131203693	131450644	246951	1
33981	Male	chr10	131295419	135253180	3957761	1
44044	Female	chr10	131488139	135253240	3765101	1
19572	Male	chr10	131951283	132033384	82101	1
22669	Male	chr10	132295743	135284169	2988426	1
30494	Male	chr10	132319813	132389906	70093	3
54409	Female	chr10	132519100	132724762	205662	3
33959	Female	chr10	133053417	135253240	2199823	1
45854	Female	chr10	133063924	135253240	2189316	1
36771	Female	chr10	133134971	133298418	163447	3
14645	Male	chr10	133140269	133600139	459870	3
39411	Female	chr10	133145669	133598391	452722	3
45763	Male	chr10	133145669	133598391	452722	3
33750	Male	chr10	133289252	133515372	226120	3
51427	Female	chr10	133358382	133482766	124384	3
42572	Male	chr10	133411506	133482766	71260	3
36771	Female	chr10	133458518	133697063	238545	3
19198	Female	chr10	133806709	135010663	1203954	1
44447	Female	chr10	133942574	134005608	63034	3
46959	Male	chr10	134090666	134221357	130691	3
19118	Male	chr10	134096231	135284169	1187938	1
64219	Female	chr10	134227101	135253240	1026139	1
66959	Female	chr10	134445591	134747821	302230	3
36936	Male	chr10	134511352	134755594	244242	3
37491	Male	chr10	134542625	134641786	99161	3
17044	Male	chr10	134554399	134645648	91249	3
19506	Male	chr10	134554399	134645648	91249	3
16259	Female	chr10	134554399	134645648	91249	3
15022	Male	chr10	134554399	134645648	91249	3
74622	Male	chr10	134555764	134641786	86022	3
51879	Male	chr10	134593243	134700427	107184	1
31999	Male	chr10	134593243	134747821	154578	3
28979	Male	chr10	134626222	135284168	657946	1
39602	Male	chr10	134632493	134693081	60588	3
39224	Male	chr10	134641726	134892147	250421	3
16393	Male	chr10	134920735	135104086	183351	3
36484	Female	chr10	134954267	135015765	61498	1
62213	Female	chr10	135047939	135253240	205301	1
35636	Female	chr10	135102852	135221708	118856	1
34604	Male	chr10	135102852	135221708	118856	1
68218	Male	chr10	135102852	135221708	118856	1
48297	Female	chr10	135102852	135221708	118856	1
65653	Male	chr10	135102852	135253240	150388	1
67305	Female	chr10	135102852	135253240	150388	1
39338	Male	chr10	135102852	135253240	150388	1
41647	Male	chr10	135102852	135253240	150388	1
49570	Male	chr10	135102852	135253240	150388	1
73818	Female	chr10	135102912	135221648	118736	1
11545	Male	chr10	135103828	135227662	123834	1
31873	Male	chr10	135104028	135227523	123495	1
31866	Male	chr10	135104028	135227523	123495	1
17358	Male	chr10	135104028	135227523	123495	1
71892	Male	chr11	195983	273236	77253	3
32963	Female	chr11	195983	2148722	1952739	3
35087	Male	chr11	195983	4028003	3832020	3
16007	Female	chr11	208364	3338576	3130212	3
20626	Female	chr11	227804	332780	104976	3
42286	Male	chr11	273176	373167	99991	3
33450	Female	chr11	543925	687511	143586	3
71519	Male	chr11	578038	663886	85848	3
15840	Male	chr11	643154	770756	127602	3
71519	Male	chr11	734095	794782	60687	3
51404	Male	chr11	876887	931176	54289	1
73893	Male	chr11	1005322	1829741	824419	3
14641	Female	chr11	1178723	3065405	1886682	3
69864	Female	chr11	1189765	1499040	309275	3
49122	Male	chr11	1685729	1909308	223579	3
59003	Male	chr11	1872702	2611679	738977	3
19954	Male	chr11	1993168	2142611	149443	3
33012	Male	chr11	2156592	2461379	304787	3
56515	Female	chr11	2436118	6527402	4091284	3
48878	Female	chr11	2875574	3707605	832031	3
26422	Male	chr11	3585488	3695798	110310	3
51186	Female	chr11	3585488	3707605	122117	3
26102	Male	chr11	3634835	3937322	302487	3
38389	Male	chr11	3641725	3707605	65880	3
20781	Female	chr11	3765394	4005726	240332	3
37794	Female	chr11	3812777	3865991	53214	1
37936	Female	chr11	4089631	4181676	92045	3
36770	Female	chr11	4089631	4181676	92045	3
44580	Male	chr11	4089631	4181676	92045	3
43919	Female	chr11	4118595	4181676	63081	3
17171	Male	chr11	4165897	6734634	2568737	3
27549	Female	chr11	4345024	4431879	86855	3
62155	Male	chr11	4345024	4519979	174955	1
34293	Male	chr11	4345024	4793618	448594	3
41647	Male	chr11	4396738	4486925	90187	1
54200	Male	chr11	4546702	4646096	99394	1
51881	Male	chr11	4546702	4646096	99394	1
60808	Male	chr11	4763880	4860640	96760	1
50398	Male	chr11	4763880	4860640	96760	1
28388	Male	chr11	4940484	4993184	52700	1
36889	Female	chr11	5944509	7938951	1994442	3
52815	Female	chr11	6296444	6615342	318898	3
36942	Male	chr11	7541300	7830120	288820	3
36911	Male	chr11	9165457	9320064	154607	3
48952	Male	chr11	11503310	11792875	289565	3
48953	Male	chr11	11503310	11792875	289565	3
14947	Male	chr11	13063372	13114264	50892	3
40834	Male	chr11	13094755	13225444	130689	1
62213	Female	chr11	16827188	17012905	185717	3
20409	Male	chr11	18134838	20353776	2218938	1
49152	Male	chr11	18392431	18514787	122356	3
13725	Female	chr11	18504144	18738024	233880	1
20577	Male	chr11	18994447	19849379	854932	1
36138	Female	chr11	19981484	20987557	1006073	3
44104	Female	chr11	20340341	20531319	190978	3
30051	Female	chr11	20633102	20987557	354455	3
69990	Male	chr11	21022663	21148501	125838	3
39419	Male	chr11	21542546	21692015	149469	3
66091	Male	chr11	21608813	22217765	608952	1
52517	Male	chr11	21669146	21982684	313538	1
69990	Male	chr11	21691955	21830971	139016	3
37159	Female	chr11	21691955	22118430	426475	1
27485	Male	chr11	21738023	21982684	244661	1
25198	Male	chr11	21816135	32344596	10528461	1
46339	Male	chr11	21830911	21955507	124596	1
15440	Male	chr11	22115496	22645625	530129	3
49292	Male	chr11	22217705	22667500	449795	1
49152	Male	chr11	23022860	23189839	166979	3
53576	Female	chr11	24107709	24693698	585989	1
44349	Male	chr11	24131164	24693698	562534	1
58308	Female	chr11	25096991	25229073	132082	1
27645	Male	chr11	25549085	25707796	158711	1
46993	Male	chr11	25549085	25707796	158711	1
33724	Female	chr11	26489231	26631879	142648	1
66361	Female	chr11	26954789	27179964	225175	3
31997	Male	chr11	27837439	28141975	304536	3
38624	Male	chr11	29023537	41099895	12076358	1
11404	Male	chr11	29526902	30544146	1017244	1
40790	Male	chr11	30301051	33915537	3614486	1
48966	Female	chr11	30786896	31779901	993005	1
30350	Male	chr11	31074602	31746964	672362	3
38773	Male	chr11	31108579	31708275	599696	1
40602	Female	chr11	31274039	31399084	125045	1
51958	Male	chr11	31274039	31399084	125045	1
49187	Female	chr11	31340061	31708275	368214	1
24566	Male	chr11	31357671	31613087	255416	1
21466	Female	chr11	31613026	31814373	201347	3
31437	Female	chr11	31659676	31886079	226403	3
12996	Male	chr11	31703947	32019925	315978	3
73850	Female	chr11	32704119	32837928	133809	3
33866	Male	chr11	32704119	37227072	4522953	1
45820	Male	chr11	32937740	33453246	515506	3
22958	Male	chr11	32964767	33475540	510773	3
20821	Male	chr11	32964767	33519066	554299	3
40462	Female	chr11	32965011	33612849	647838	3
36004	Male	chr11	32999731	33395792	396061	3
40179	Male	chr11	33031658	33453246	421588	3
24828	Female	chr11	33074409	33405033	330624	3
43551	Female	chr11	33076451	33257786	181335	3
20103	Male	chr11	33119490	33416879	297389	3
69351	Male	chr11	33140051	33430190	290139	3
23176	Male	chr11	33430130	47276580	13846450	1
36961	Female	chr11	35010293	35142047	131754	1
58353	Male	chr11	35511668	48345262	12833594	3
43787	Female	chr11	35739595	35870373	130778	3
47465	Female	chr11	35833809	45345557	9511748	1
21595	Female	chr11	36115487	38435614	2320127	3
72968	Male	chr11	37913650	38035685	122035	1
66573	Female	chr11	37950204	38072075	121871	3
37092	Female	chr11	38293181	38756636	463455	3
55397	Male	chr11	40051746	40215362	163616	3
12480	Female	chr11	40305673	40423698	118025	1
51877	Male	chr11	40412324	40574281	161957	1
43057	Male	chr11	40412324	40574281	161957	1
24623	Male	chr11	40739644	40954061	214417	1
63559	Male	chr11	41419289	41618476	199187	3
12342	Male	chr11	42681258	42796540	115282	3
12342	Male	chr11	43341211	43491048	149837	3
46615	Male	chr11	44513476	44590424	76948	1
36132	Female	chr11	44513476	44608003	94527	1
40190	Male	chr11	44513476	44608003	94527	1
47350	Male	chr11	44521012	44598870	77858	1
43579	Male	chr11	44535642	44598870	63228	1
40102	Male	chr11	44535642	44608003	72361	1
74730	Female	chr11	44772932	44877606	104674	1
41948	Female	chr11	45300833	45400357	99524	1
39463	Female	chr11	45387378	45450811	63433	1
45413	Female	chr11	46371296	46453308	82012	3
27502	Female	chr11	46429156	46727678	298522	3
64799	Female	chr11	46515655	46578601	62946	1
62478	Male	chr11	46867445	58515771	11648326	3
33547	Male	chr11	47793665	47885398	91733	3
13730	Female	chr11	47858897	48573222	714325	3
45561	Male	chr11	47873284	48345262	471978	3
41501	Female	chr11	47973064	48334624	361560	3
46012	Male	chr11	48019437	48345262	325825	3
69327	Male	chr11	48045697	48345262	299565	3
31071	Female	chr11	48084194	48573083	488889	3
66525	Male	chr11	48100514	48334624	234110	3
29716	Female	chr11	48145997	48312557	166560	3
70657	Male	chr11	48148481	48317815	169334	3
72562	Female	chr11	48223949	48345262	121313	3
41322	Male	chr11	48287924	48345262	57338	3
30986	Male	chr11	51308550	55195050	3886500	3
49083	Male	chr11	55657058	55765013	107955	3
48903	Male	chr11	55657058	55878303	221245	1
39997	Male	chr11	55657058	56275519	618461	1
65872	Male	chr11	55657058	56677159	1020101	1
53484	Female	chr11	56380941	56494011	113070	3
63899	Male	chr11	56574055	57858912	1284857	3
64033	Male	chr11	56782171	57500753	718582	3
15786	Male	chr11	56829971	57792140	962169	3
56571	Male	chr11	57071582	57452698	381116	3
61029	Male	chr11	57153503	57367823	214320	3
42402	Male	chr11	57300840	58115085	814245	3
42736	Male	chr11	58791447	59071095	279648	3
39619	Male	chr11	58875966	58941679	65713	1
41567	Male	chr11	58881295	58935408	54113	1
65872	Male	chr11	59621931	63918940	4297009	3
33777	Female	chr11	61767167	61971276	204109	3
18625	Female	chr11	62321289	62429712	108423	3
40765	Male	chr11	62366929	62628343	261414	3
28719	Female	chr11	62604748	62814403	209655	1
40823	Male	chr11	62814343	62936884	122541	3
37855	Male	chr11	64927778	65070375	142597	1
41579	Female	chr11	64927778	65087712	159934	1
40007	Male	chr11	64967168	65087712	120544	1
44577	Female	chr11	65003204	65185928	182724	1
56003	Female	chr11	65710739	68821220	3110481	1
30985	Male	chr11	66136269	68417668	2281399	1
26480	Male	chr11	66783769	67114001	330232	3
66402	Male	chr11	67113941	67221469	107528	3
36671	Male	chr11	67113941	67221469	107528	3
48814	Male	chr11	67113941	67221469	107528	3
38331	Female	chr11	67113941	67221469	107528	3
36714	Male	chr11	67113941	67221469	107528	3
34580	Female	chr11	67859906	67995818	135912	1
41803	Male	chr11	67879711	68072261	192550	1
63178	Male	chr11	68418702	68469995	51293	3
24055	Male	chr11	72594360	77540638	4946278	1
18183	Male	chr11	72642983	73656304	1013321	3
69298	Male	chr11	73169953	88858773	15688820	1
46387	Female	chr11	74623472	74852336	228864	3
36020	Female	chr11	75547837	75600256	52419	1
36681	Male	chr11	76435135	77065581	630446	3
39150	Male	chr11	76739593	76928039	188446	3
52806	Male	chr11	76962206	77097457	135251	3
25491	Male	chr11	77109231	77423582	314351	3
36184	Male	chr11	77255032	77544034	289002	3
48888	Male	chr11	77847280	78197613	350333	3
41530	Female	chr11	78437176	78695788	258612	1
31986	Female	chr11	79627134	79781273	154139	1
28829	Male	chr11	80138289	80417590	279301	3
49237	Male	chr11	80138289	80496092	357803	3
45604	Female	chr11	80356150	95333416	14977266	1
60735	Male	chr11	80496032	81422982	926950	3
73375	Female	chr11	81007562	81143040	135478	1
39080	Male	chr11	81487759	81912352	424593	1
37443	Male	chr11	82089461	82210538	121077	1
38830	Male	chr11	82089461	82236049	146588	1
39995	Male	chr11	82089461	82236049	146588	1
33483	Female	chr11	82089461	82236049	146588	1
39013	Male	chr11	83340552	83671145	330593	1
63899	Male	chr11	83611917	83940575	328658	1
53675	Female	chr11	83745141	83864922	119781	1
38393	Male	chr11	83745141	83993271	248130	1
26870	Male	chr11	83806353	83940575	134222	1
67466	Male	chr11	83806353	83993271	186918	1
70590	Male	chr11	83806353	84058041	251688	1
57125	Male	chr11	83864862	84386110	521248	1
68421	Male	chr11	83968220	84092234	124014	1
30337	Female	chr11	83968220	84092234	124014	1
53399	Female	chr11	83993211	84256369	263158	1
8474	Male	chr11	84032781	84154190	121409	1
46153	Male	chr11	84032781	84222602	189821	1
17987	Female	chr11	84097090	84461881	364791	1
39338	Male	chr11	84841085	84970881	129796	1
10215	Female	chr11	85136883	85272448	135565	1
14029	Female	chr11	85154732	85232562	77830	1
12205	Female	chr11	85811289	86546208	734919	3
30085	Male	chr11	86264524	86656140	391616	3
44370	Male	chr11	86435221	86836219	400998	3
69081	Male	chr11	86910784	91904485	4993701	1
28833	Female	chr11	88795263	88913164	117901	1
23882	Male	chr11	89457497	91066784	1609287	3
39185	Female	chr11	89623709	89755954	132245	3
32012	Female	chr11	89660052	89859829	199777	1
47191	Male	chr11	89731409	89884151	152742	1
68691	Female	chr11	89731409	89884151	152742	1
19286	Male	chr11	90822439	90933957	111518	3
50566	Male	chr11	91216971	92198107	981136	3
44051	Male	chr11	92781109	92968387	187278	1
48225	Male	chr11	94530039	94895895	365856	3
63536	Female	chr11	95981103	96310594	329491	1
18369	Female	chr11	95983843	96313859	330016	1
35087	Male	chr11	96124845	96281716	156871	3
35087	Male	chr11	96639799	97419330	779531	3
36074	Male	chr11	96671427	96801417	129990	1
36415	Male	chr11	96737486	96871519	134033	3
28707	Female	chr11	96930265	97066312	136047	1
18468	Male	chr11	97225977	97854451	628474	1
51147	Male	chr11	97259084	97836737	577653	1
56210	Female	chr11	97259084	97836737	577653	1
13881	Female	chr11	97475547	97734038	258491	1
53453	Male	chr11	97520126	97767540	247414	1
43353	Male	chr11	97742331	100789115	3046784	1
28833	Female	chr11	97806794	98432443	625649	1
29412	Male	chr11	97814937	98279348	464411	1
34906	Male	chr11	97836677	97968160	131483	1
44700	Female	chr11	98195252	98432443	237191	1
66022	Male	chr11	98354273	98548777	194504	3
14713	Male	chr11	98602491	99457758	855267	3
38068	Male	chr11	99406905	100115743	708838	3
13530	Male	chr11	99418403	100132605	714202	3
59936	Male	chr11	99892676	100115743	223067	3
46790	Male	chr11	100278027	100403803	125776	3
13527	Male	chr11	101215024	112820577	11605553	1
23860	Female	chr11	101992731	102106443	113712	3
65819	Female	chr11	102646161	103661222	1015061	3
53935	Female	chr11	102720012	102937873	217861	1
35718	Male	chr11	103369976	103779322	409346	3
46384	Female	chr11	103496697	106418904	2922207	3
39504	Male	chr11	103496697	106418904	2922207	3
48743	Female	chr11	103567090	104788700	1221610	3
37951	Female	chr11	103567090	104788700	1221610	3
43966	Female	chr11	103618451	116175181	12556730	1
43928	Male	chr11	104053959	104169875	115916	1
25689	Male	chr11	104314456	104730242	415786	3
63631	Female	chr11	104440141	104634980	194839	3
13485	Male	chr11	104830723	107266462	2435739	3
28833	Female	chr11	105450327	106066784	616457	1
51080	Male	chr11	105673694	105932923	259229	1
28277	Female	chr11	106223823	106279976	56153	1
59737	Female	chr11	106525346	115645060	9119714	1
40182	Male	chr11	106550744	106680871	130127	3
58502	Male	chr11	107097261	108365099	1267838	1
67781	Female	chr11	107132679	107402543	269864	3
31108	Male	chr11	107627893	108350218	722325	3
37925	Male	chr11	109572298	115782457	6210159	1
65515	Female	chr11	111502014	121520402	10018388	3
69975	Male	chr11	111998801	112665147	666346	1
29483	Male	chr11	113976882	114535089	558207	3
42272	Male	chr11	114193988	114322892	128904	3
32255	Male	chr11	114806412	115155304	348892	3
44737	Male	chr11	115782397	116250001	467604	3
63543	Female	chr11	115869545	119948165	4078620	3
70294	Female	chr11	116551479	116797891	246412	3
19302	Male	chr11	118727137	134419242	15692105	1
54109	Female	chr11	118803476	134434130	15630654	1
55987	Male	chr11	118936164	119045662	109498	3
14101	Female	chr11	119287163	120024980	737817	1
37327	Male	chr11	119347725	119403578	55853	1
45632	Male	chr11	119948105	120004118	56013	1
68832	Female	chr11	120578063	120697726	119663	3
45722	Male	chr11	121099971	123633974	2534003	1
39431	Male	chr11	121305547	122391940	1086393	3
61960	Male	chr11	121997433	134434130	12436697	1
11806	Male	chr11	122011198	126639811	4628613	1
38541	Male	chr11	122050099	122184548	134449	3
37882	Female	chr11	122214312	134434130	12219818	1
28061	Female	chr11	122557883	129358989	6801106	1
50506	Female	chr11	122645559	122739119	93560	3
17280	Female	chr11	123155764	128226292	5070528	3
38324	Female	chr11	123321280	134434130	11112850	1
15185	Male	chr11	123531639	134419242	10887603	1
64710	Male	chr11	123633914	134434130	10800216	1
59789	Female	chr11	124007234	124066292	59058	1
46544	Male	chr11	125917858	125976711	58853	1
50316	Male	chr11	125969899	126181441	211542	3
24810	Female	chr11	126020959	127109477	1088518	3
46123	Male	chr11	126391035	134434130	8043095	1
39213	Female	chr11	127006143	127066806	60663	3
50565	Female	chr11	127087524	127806316	718792	3
24810	Female	chr11	127616725	134419242	6802517	1
28183	Male	chr11	127641439	128134510	493071	1
31406	Male	chr11	127653036	128154726	501690	1
35243	Female	chr11	127661567	128176611	515044	1
39196	Male	chr11	127719481	134434130	6714649	1
27492	Female	chr11	127779972	128176611	396639	1
41653	Male	chr11	127822237	127905267	83030	1
40683	Male	chr11	127829764	127898373	68609	1
[truncated: 14,829 more rows]
